# Supplementary material for: Geometric morphometrics and machine learning from three-dimensional facial scans for difficult mask ventilation prediction
Source: Front Med (Lausanne). 2023 Aug 10;10:1203023. doi: 10.3389/fmed.2023.1203023 (PMC10447910; doi:10.3389/fmed.2023.1203023)
Supplement: Supplementary file 2 [file Data_Sheet_1.ZIP]

Archive with 1 entries (1 files):
- Supplementary file.obj
