# Supplementary material for: Geometric morphometrics and machine learning from three-dimensional facial scans for difficult mask ventilation prediction
Source: Front Med (Lausanne). 2023 Aug 10;10:1203023. doi: 10.3389/fmed.2023.1203023 (PMC10447910; doi:10.3389/fmed.2023.1203023)
Supplement: Supplementary file 2 [file Data_Sheet_1.ZIP › Supplementary file.obj]

####
#
# OBJ File Generated by Meshlab
#
####
# Object more2.obj
#
# Vertices: 9578
# Faces: 18812
#
####
vn -0.724844 -0.687286 -0.047329
v -364.911469 -86.259918 -514.717285
vn -0.749268 -0.661977 0.019566
v -365.769226 -85.396362 -513.519775
vn -0.728626 -0.684579 0.021365
v -365.931213 -85.256546 -514.564148
vn -0.993018 0.117956 0.001117
v -377.497284 -26.822313 -512.971924
vn -0.995939 0.089365 0.010960
v -377.690735 -28.444368 -513.659973
vn -0.999365 0.034076 0.010431
v -377.793488 -29.983231 -513.580872
vn -0.999984 -0.005605 -0.000715
v -377.855530 -34.784119 -513.417114
vn -0.999384 -0.035096 0.000531
v -377.797180 -37.207512 -513.213989
vn -0.957456 0.215343 0.192106
v -375.020569 -24.820860 -493.040375
vn -0.964771 0.209691 0.158895
v -375.394043 -25.150772 -494.691620
vn -0.947574 0.225072 0.226817
v -374.659393 -24.651384 -491.574402
vn -0.931417 0.248083 0.266302
v -374.066956 -24.548983 -489.452759
vn -0.995623 0.090620 0.022865
v -377.461212 -26.549339 -509.729980
vn -0.997833 0.062114 0.021718
v -377.712402 -29.346767 -510.755981
vn -0.992121 0.102750 0.071681
v -377.402496 -26.327578 -508.726471
vn -0.983841 0.141674 0.109477
v -377.237701 -25.900805 -507.480957
vn -0.998940 0.033389 0.031673
v -377.745453 -30.825569 -508.754425
vn -0.995761 0.070777 0.058745
v -377.611359 -29.608267 -507.017029
vn -0.999461 0.029299 0.014787
v -377.794250 -30.899824 -511.888062
vn -0.999922 0.002145 0.012318
v -377.857422 -34.724075 -511.241638
vn -0.999189 0.020912 0.034414
v -377.733459 -33.454353 -507.054596
vn -0.999673 0.011947 0.022614
v -377.764587 -35.404388 -507.117706
vn -0.977859 0.170475 0.121369
v -376.963928 -25.825043 -505.452881
vn -0.980920 0.155753 0.116349
v -377.109222 -26.796232 -505.259369
vn -0.988555 0.113140 0.099788
v -377.335663 -28.924973 -504.651337
vn -0.978847 0.166717 0.118593
v -376.616089 -26.107548 -502.140137
vn -0.982393 0.148368 0.113535
v -376.914124 -27.853079 -502.168762
vn -0.977282 0.172308 0.123414
v -376.312408 -26.041857 -499.758179
vn -0.988842 0.109052 0.101482
v -377.147278 -29.718550 -502.075409
vn -0.993709 0.072795 0.085108
v -377.411682 -30.923891 -503.697205
vn -0.991925 0.096308 0.082522
v -377.224915 -31.478544 -501.023407
vn -0.997402 0.041213 0.059075
v -377.638519 -32.150597 -505.881042
vn -0.995665 0.070903 0.060195
v -377.498871 -33.677940 -502.530975
vn -0.992875 0.091092 0.076821
v -377.303162 -33.155453 -499.882965
vn -0.998330 0.040699 0.041010
v -377.680786 -35.532215 -504.132904
vn -0.995813 0.070087 0.058692
v -377.488617 -34.425423 -500.905975
vn -0.997510 0.029301 0.064152
v -377.565704 -35.888153 -500.887695
vn -0.998083 -0.061867 0.001707
v -377.669647 -40.128193 -508.629517
vn -0.999754 -0.021145 0.006713
v -377.773438 -37.450741 -508.419922
vn -0.998799 -0.046748 0.014652
v -377.734253 -38.806320 -506.059296
vn -0.996258 -0.084329 0.018951
v -377.574707 -41.281406 -506.544922
vn -0.996163 -0.087422 0.004145
v -377.447449 -43.196323 -513.015686
vn -0.994759 -0.101982 0.007418
v -377.350250 -44.036732 -510.032135
vn -0.992877 -0.117987 0.016542
v -377.201416 -45.145710 -507.303467
vn -0.999575 0.000303 0.029142
v -377.735077 -37.067722 -503.904114
vn -0.997233 -0.055273 0.049721
v -377.632538 -38.338264 -502.374939
vn -0.996594 -0.075773 0.032527
v -377.625610 -40.397770 -505.544342
vn -0.995228 -0.083110 0.051128
v -377.388489 -41.737759 -502.929718
vn -0.998568 0.003032 0.053411
v -377.651337 -37.151905 -502.112091
vn -0.996677 -0.026320 0.077091
v -377.458496 -38.077034 -499.461792
vn -0.994599 -0.081172 0.064686
v -377.295441 -40.898506 -500.123566
vn -0.994121 -0.097997 0.046053
v -377.185089 -44.331856 -502.841644
vn -0.989732 -0.139155 0.032666
v -376.993744 -46.279976 -504.422974
vn -0.993070 -0.092492 0.072507
v -377.158600 -42.667271 -500.362183
vn -0.984975 -0.153187 0.079741
v -376.858765 -46.254421 -501.748810
vn -0.989128 -0.134330 0.059840
v -377.053986 -45.485893 -502.715057
vn -0.984550 0.141124 0.103663
v -376.771545 -29.971998 -498.070129
vn -0.978775 0.168163 0.117136
v -376.490936 -27.926752 -498.500671
vn -0.986329 0.130550 0.100554
v -376.914154 -29.626394 -499.961090
vn -0.989347 0.116238 0.087645
v -377.065765 -31.232744 -499.406921
vn -0.972062 0.192045 0.134962
v -375.892792 -25.693995 -497.171814
vn -0.971852 0.186615 0.143803
v -376.157135 -28.094263 -495.571594
vn -0.979969 0.152074 0.128589
v -376.484589 -29.366135 -496.338165
vn -0.988056 0.116321 0.101065
v -376.975555 -31.829544 -497.641968
vn -0.991483 0.081732 0.101396
v -377.100525 -33.431171 -497.304230
vn -0.994730 0.045368 0.091951
v -377.405396 -35.216824 -499.256134
vn -0.990693 0.055081 0.124472
v -377.030182 -34.251095 -496.181396
vn -0.985882 0.107381 0.128474
v -376.781830 -32.242092 -495.490112
vn -0.989300 0.015778 0.145042
v -376.876038 -36.589417 -494.411102
vn -0.962159 0.199771 0.185317
v -375.581177 -27.070177 -493.313049
vn -0.971704 0.166139 0.167897
v -376.042328 -29.271603 -493.592438
vn -0.973678 0.137295 0.181937
v -376.113464 -30.857508 -492.539978
vn -0.977987 0.136166 0.158113
v -376.486359 -31.594921 -494.044586
vn -0.952581 0.207312 0.222735
v -375.096191 -27.774714 -490.319763
vn -0.964762 0.165854 0.204273
v -375.705322 -30.498007 -490.715515
vn -0.960499 0.159555 0.228001
v -375.337189 -30.579031 -489.059723
vn -0.981367 0.093989 0.167583
v -376.593689 -32.757824 -493.880463
vn -0.982384 0.049427 0.180219
v -376.486664 -35.199360 -492.267883
vn -0.986934 0.054356 0.151678
v -376.743134 -34.457645 -494.010223
vn -0.971875 0.121871 0.201509
v -375.886200 -31.870497 -490.679291
vn -0.976452 0.087337 0.197265
v -376.046112 -33.339634 -490.686981
vn -0.976079 0.059890 0.209006
v -375.966461 -34.578648 -489.855225
vn -0.993475 -0.001540 0.114037
v -377.248871 -37.648178 -497.140808
vn -0.992989 -0.064647 0.098964
v -377.226685 -39.605656 -497.548706
vn -0.990662 -0.098854 0.093896
v -377.056702 -41.534370 -497.602417
vn -0.988170 -0.041150 0.147740
v -376.860748 -39.500954 -494.601288
vn -0.987147 -0.089713 0.132257
v -376.757629 -41.049088 -494.615845
vn -0.989862 -0.114608 0.083891
v -377.035614 -44.121433 -500.656708
vn -0.987865 -0.120627 0.097839
v -376.806396 -44.284309 -498.172913
vn -0.985605 -0.140607 0.093876
v -376.623535 -46.254807 -499.006927
vn -0.984107 -0.128688 0.122362
v -376.651611 -43.597740 -496.061768
vn -0.979358 -0.153994 0.130932
v -376.302399 -46.872498 -496.969604
vn -0.977825 -0.156829 0.138789
v -376.304932 -45.578403 -495.649353
vn -0.984619 -0.003603 0.174680
v -376.553802 -37.168011 -492.346924
vn -0.983862 -0.044432 0.173323
v -376.501007 -39.133999 -492.359528
vn -0.980663 -0.085460 0.176057
v -376.124207 -41.849792 -491.114197
vn -0.978519 0.018994 0.205281
v -376.173706 -36.262215 -490.501770
vn -0.972623 -0.000673 0.232390
v -375.377991 -37.400650 -486.817444
vn -0.979922 -0.023635 0.197977
v -376.170135 -39.128551 -490.548462
vn -0.978639 -0.063376 0.195576
v -376.023132 -41.049088 -490.301392
vn -0.981420 -0.125071 0.145505
v -376.444672 -43.173161 -493.969543
vn -0.973752 -0.139941 0.179510
v -375.593750 -44.446644 -489.916199
vn -0.977020 -0.158992 0.141964
v -376.099945 -45.578403 -494.097961
vn -0.971625 -0.175676 0.158378
v -375.610718 -46.852253 -492.398682
vn -0.998087 -0.061793 -0.001718
v -377.604706 -41.057240 -512.940735
vn -0.992497 -0.122091 0.006541
v -377.174408 -45.803768 -513.212097
vn -0.990472 -0.137280 0.010895
v -376.989258 -47.061981 -510.949280
vn -0.987131 -0.158795 0.018893
v -376.582489 -49.683777 -510.820526
vn -0.984983 -0.170314 0.028331
v -376.266022 -51.425823 -509.698029
vn -0.983741 -0.177709 0.025946
v -376.423981 -50.097355 -506.146484
vn -0.988075 -0.152547 0.020921
v -376.835358 -47.664776 -505.966736
vn -0.982391 -0.183393 0.035716
v -375.948517 -52.875900 -507.742615
vn -0.983618 -0.175347 0.041831
v -376.493164 -49.427734 -504.293060
vn -0.978469 -0.190044 0.080513
v -376.018646 -50.653965 -500.933167
vn -0.983031 -0.171744 0.064458
v -376.412292 -49.476257 -503.026123
vn -0.978598 -0.195572 0.064011
v -375.987579 -51.747509 -503.250580
vn -0.980590 -0.188907 0.052514
v -375.390076 -55.645947 -507.030823
vn -0.979720 -0.195668 0.043167
v -375.790985 -53.208366 -505.307251
vn -0.977789 -0.197105 0.071265
v -374.832886 -57.883766 -505.166595
vn -0.975037 -0.205124 0.085013
v -375.724030 -52.707302 -502.437408
vn -0.975710 -0.208120 0.068387
v -375.531372 -54.033581 -503.438049
vn -0.976246 -0.206189 0.066558
v -375.197601 -55.815506 -504.365265
vn -0.978835 -0.195475 0.060586
v -374.905792 -58.463985 -507.969910
vn -0.976254 -0.206819 0.064456
v -374.545868 -59.788002 -506.586182
vn -0.974141 -0.206175 0.092423
v -374.488586 -58.570301 -502.790955
vn -0.974875 -0.208065 0.079546
v -374.211731 -60.643219 -504.402344
vn -0.972348 -0.223173 0.068793
v -373.882751 -62.430508 -505.385315
vn -0.968443 -0.236753 0.077891
v -372.726410 -66.153938 -501.742126
vn -0.979836 -0.168927 0.106703
v -376.291870 -48.185402 -498.648834
vn -0.973223 -0.183278 0.138729
v -375.877594 -49.460670 -497.214874
vn -0.976173 -0.192321 0.100494
v -375.904297 -50.093437 -498.406616
vn -0.970646 -0.204341 0.126851
v -375.519684 -51.448982 -497.436340
vn -0.965886 -0.201119 0.163140
v -375.370850 -50.754761 -495.639618
vn -0.964844 -0.217236 0.147936
v -374.478119 -55.505001 -496.413574
vn -0.981887 -0.171477 0.080582
v -376.406281 -48.177822 -499.912567
vn -0.973498 -0.208693 0.093533
v -375.576172 -52.114021 -499.361084
vn -0.972600 -0.214303 0.090134
v -375.053833 -55.565933 -501.885559
vn -0.971439 -0.213939 0.102646
v -374.513092 -57.426235 -500.629211
vn -0.969766 -0.219251 0.107163
v -374.923798 -54.429813 -498.029053
vn -0.967583 -0.220161 0.123744
v -374.154083 -57.572159 -497.663208
vn -0.971315 -0.184054 0.150571
v -375.620453 -48.491711 -494.449493
vn -0.965647 -0.204080 0.160863
v -375.223022 -49.460670 -493.109985
vn -0.963180 -0.208722 0.169468
v -374.726685 -51.980030 -493.431885
vn -0.961708 -0.202927 0.184224
v -375.058380 -48.433250 -490.944183
vn -0.960383 -0.215630 0.176545
v -374.860321 -50.107719 -491.825043
vn -0.956360 -0.216692 0.196014
v -374.385345 -51.176270 -490.645325
vn -0.960989 -0.214027 0.175193
v -373.930450 -55.938370 -493.880402
vn -0.962769 -0.220453 0.156447
v -374.070190 -56.570438 -495.427155
vn -0.958095 -0.217318 0.186618
v -373.749756 -55.615776 -492.478790
vn -0.958647 -0.216954 0.184193
v -373.960876 -53.518486 -491.220062
vn -0.951346 -0.223926 0.211656
v -373.411163 -54.885975 -490.046753
vn -0.971438 -0.216285 0.097618
v -373.251160 -63.856411 -501.622070
vn -0.967569 -0.216385 0.130334
v -372.850189 -63.485893 -497.527405
vn -0.972261 -0.203799 0.114782
v -373.881348 -59.352718 -498.559906
vn -0.969303 -0.200224 0.142696
v -373.598969 -59.813374 -497.019867
vn -0.967254 -0.205441 0.149041
v -373.617493 -59.112629 -496.278351
vn -0.968582 -0.224161 0.107704
v -372.482910 -66.297142 -499.675781
vn -0.968193 -0.218159 0.122514
v -371.976105 -67.577904 -497.973114
vn -0.955669 -0.215749 0.200371
v -373.004974 -58.195770 -491.775513
vn -0.954335 -0.221593 0.200353
v -372.364563 -61.082741 -491.726868
vn -0.959753 -0.218074 0.176966
v -372.889954 -60.075127 -493.250275
vn -0.962553 -0.213463 0.167109
v -373.177246 -60.910458 -495.951447
vn -0.967609 -0.201298 0.152357
v -372.125244 -65.277885 -495.395325
vn -0.960058 -0.209024 0.186004
v -372.102722 -62.910427 -492.673248
vn -0.967116 -0.180104 0.179579
v -371.707947 -65.684013 -493.372925
vn -0.963946 -0.176432 0.199198
v -371.483002 -64.342690 -491.061798
vn -0.968252 -0.198346 0.152144
v -371.417969 -67.577904 -493.812500
vn -0.967456 -0.167578 0.189595
v -371.149109 -65.947151 -490.784882
vn -0.964558 -0.252796 0.075639
v -371.922333 -68.867142 -500.250000
vn -0.960374 -0.274468 0.048461
v -371.820679 -69.613358 -501.998413
vn -0.965947 -0.238536 0.100235
v -371.769745 -68.924019 -498.756622
vn -0.961017 -0.269915 0.059937
v -371.290527 -71.165443 -500.402924
vn -0.968699 -0.212878 0.127691
v -371.559692 -68.441841 -496.045227
vn -0.967798 -0.223129 0.116532
v -370.932129 -70.838272 -495.514648
vn -0.969425 -0.179770 0.167026
v -370.757202 -69.040314 -491.590729
vn -0.970934 -0.206162 0.121595
v -370.033844 -73.088829 -492.373688
vn -0.960852 -0.274105 0.040381
v -370.040009 -75.292183 -498.765289
vn -0.965943 -0.246088 0.079971
v -370.307831 -73.736191 -496.208282
vn -0.959517 -0.278882 0.039404
v -369.243896 -77.792770 -497.024597
vn -0.969143 -0.225827 0.098813
v -369.789642 -74.633179 -493.170685
vn -0.964189 -0.256179 0.068640
v -369.751678 -75.892876 -496.017731
vn -0.959568 -0.272393 0.070933
v -369.269592 -77.283577 -494.682892
vn -0.966186 -0.245572 0.078606
v -369.261444 -76.929306 -493.563293
vn -0.964117 -0.261392 0.046395
v -368.960663 -78.577667 -495.549255
vn -0.964845 -0.260658 0.033642
v -368.117462 -81.489372 -493.476624
vn -0.962600 -0.270453 0.015982
v -368.046814 -81.894798 -494.930481
vn -0.986682 -0.159648 0.031179
v -376.042389 -53.477150 -513.351807
vn -0.988897 -0.148059 0.012680
v -376.661011 -49.450134 -513.251099
vn -0.984301 -0.171449 0.041925
v -375.710449 -54.696758 -510.054871
vn -0.985662 -0.162949 0.043801
v -375.736084 -55.417645 -513.313599
vn -0.982147 -0.181080 0.050968
v -375.282196 -58.032295 -513.316895
vn -0.978265 -0.200715 0.052062
v -374.959290 -59.717503 -513.359436
vn -0.971334 -0.231719 0.053066
v -374.508789 -61.772739 -513.293274
vn -0.977663 -0.202458 0.056440
v -374.813965 -59.577801 -510.090149
vn -0.973568 -0.220653 0.058972
v -374.356079 -61.287991 -508.772095
vn -0.958906 -0.278705 0.053130
v -373.865936 -64.084503 -512.795776
vn -0.964678 -0.259133 0.047407
v -373.977264 -63.307846 -510.730957
vn -0.968308 -0.243578 0.055224
v -373.602295 -64.054230 -506.965088
vn -0.960851 -0.275216 0.031949
v -373.440399 -65.137451 -509.708130
vn -0.953703 -0.299480 0.027613
v -373.424225 -65.453796 -512.603821
vn -0.949570 -0.313354 0.011254
v -372.970612 -66.735779 -510.486206
vn -0.938930 -0.343646 -0.017820
v -372.911469 -66.892937 -512.620239
vn -0.953987 -0.299273 0.018564
v -372.705688 -67.444801 -508.334106
vn -0.962137 -0.269166 0.042919
v -373.131958 -65.884445 -507.131226
vn -0.964283 -0.258634 0.057155
v -372.565063 -67.156479 -503.265625
vn -0.935042 -0.352452 -0.038397
v -371.715240 -70.222244 -510.567688
vn -0.944110 -0.329457 -0.010715
v -372.047546 -69.422806 -509.037964
vn -0.929931 -0.363850 -0.053298
v -372.038574 -69.108330 -512.783447
vn -0.932639 -0.355698 -0.060525
v -370.778351 -72.646278 -510.716156
vn -0.929031 -0.363716 -0.067917
v -370.792633 -72.209572 -512.859497
vn -0.963458 -0.265007 0.038984
v -369.375946 -76.385742 -513.421631
vn -0.943268 -0.327396 -0.055298
v -369.928436 -74.430107 -513.047791
vn -0.955049 -0.295584 0.022637
v -369.034058 -77.404510 -511.687317
vn -0.964238 -0.250707 0.085974
v -368.911163 -77.998413 -512.592407
vn -0.940439 -0.337686 -0.039268
v -371.259155 -71.672531 -508.729431
vn -0.948421 -0.316973 -0.005046
v -371.542480 -70.973251 -506.910828
vn -0.959501 -0.278766 0.040576
v -372.469299 -67.959274 -505.630554
vn -0.954957 -0.295614 0.025875
v -371.737061 -70.302673 -504.835327
vn -0.951426 -0.307854 0.003922
v -370.848206 -73.048416 -504.090637
vn -0.935967 -0.348142 -0.052559
v -370.425812 -74.074242 -508.052612
vn -0.943483 -0.330516 -0.024472
v -370.712067 -73.424492 -507.134644
vn -0.943539 -0.330503 -0.022382
v -370.243164 -74.847893 -505.390991
vn -0.930152 -0.360139 -0.071535
v -368.361786 -79.906929 -505.513153
vn -0.940051 -0.337811 -0.046779
v -369.100525 -78.169357 -504.277740
vn -0.947081 -0.320031 -0.024859
v -369.575195 -75.809975 -511.260925
vn -0.934403 -0.350647 -0.062753
v -370.079865 -74.721146 -509.532593
vn -0.964885 -0.212713 0.154113
v -369.029327 -78.150414 -513.667236
vn -0.959261 -0.215448 0.182758
v -368.777313 -79.573982 -513.818848
vn -0.953372 -0.268722 0.137371
v -368.376404 -79.795387 -511.975555
vn -0.935670 -0.283805 0.209706
v -368.505981 -80.714859 -513.903992
vn -0.913571 -0.329417 0.238480
v -368.316040 -81.464714 -513.987793
vn -0.901323 -0.381390 0.205327
v -367.809631 -82.064949 -512.876953
vn -0.868024 -0.460498 0.185677
v -367.733643 -82.870399 -514.128052
vn -0.859252 -0.497507 0.119048
v -366.696289 -83.844681 -511.887665
vn -0.790913 -0.605480 0.088601
v -366.933746 -84.086990 -514.308350
vn -0.947473 -0.318415 0.030114
v -368.551331 -78.828918 -510.536407
vn -0.932590 -0.358385 -0.042858
v -368.671509 -78.555771 -508.580261
vn -0.934468 -0.351744 0.055190
v -367.639343 -81.262703 -509.754669
vn -0.923209 -0.357453 0.141113
v -367.676178 -81.580116 -511.281647
vn -0.897136 -0.425632 0.118257
v -367.103149 -82.873016 -511.296509
vn -0.913883 -0.403464 0.045113
v -367.074371 -82.648018 -509.742310
vn -0.925752 -0.372358 -0.065826
v -368.090576 -80.236183 -507.169281
vn -0.932229 -0.361587 -0.014242
v -367.939423 -80.410561 -508.692322
vn -0.924506 -0.380625 -0.020333
v -367.170380 -82.397018 -508.074280
vn -0.803116 -0.594268 0.043014
v -365.809967 -85.251389 -512.304138
vn -0.891974 -0.450559 0.037137
v -366.482513 -83.939621 -510.084534
vn -0.850568 -0.525850 -0.003954
v -365.744934 -85.284866 -510.634705
vn -0.814867 -0.579255 -0.021334
v -365.319366 -85.905487 -511.487488
vn -0.916861 -0.392010 -0.075459
v -366.847961 -83.337463 -506.912903
vn -0.907480 -0.419271 -0.026283
v -366.560486 -83.760406 -508.564423
vn -0.885504 -0.462935 -0.039665
v -365.915771 -85.059288 -508.929443
vn -0.830121 -0.552575 -0.074562
v -364.847321 -86.667625 -510.691986
vn -0.860261 -0.503271 -0.081668
v -365.198029 -86.306633 -509.367523
vn -0.893576 -0.437977 -0.098477
v -365.690369 -85.762009 -507.449341
vn -0.845287 -0.514646 -0.143632
v -364.109711 -88.009850 -509.825714
vn -0.868209 -0.476751 -0.137557
v -364.704193 -87.349686 -508.537323
vn -0.781778 -0.621900 -0.045424
v -364.843323 -86.486061 -512.402100
vn -0.763658 -0.633713 -0.123431
v -363.738800 -87.653038 -513.546204
vn -0.809069 -0.572931 -0.130986
v -363.929077 -87.808670 -511.687195
vn -0.957839 -0.285418 0.032886
v -371.087769 -72.142899 -502.289337
vn -0.948041 -0.317608 -0.018519
v -369.738770 -76.465721 -502.961365
vn -0.954713 -0.297362 0.009891
v -369.995331 -75.723267 -501.233643
vn -0.958000 -0.286369 0.015139
v -368.939850 -79.017990 -499.015381
vn -0.934680 -0.349301 -0.066044
v -368.314484 -80.430351 -503.776184
vn -0.925537 -0.368630 -0.086565
v -367.494843 -82.312286 -504.674438
vn -0.937031 -0.343757 -0.061680
v -367.941132 -81.749695 -501.895660
vn -0.947252 -0.319174 -0.029023
v -368.834717 -79.293022 -501.478729
vn -0.949193 -0.313719 -0.024755
v -368.575470 -80.199226 -500.186371
vn -0.927738 -0.361874 -0.091379
v -367.178009 -83.483795 -503.208801
vn -0.944032 -0.327354 -0.040526
v -367.716003 -82.760857 -499.476929
vn -0.936493 -0.343379 -0.071220
v -367.003479 -84.579285 -500.489441
vn -0.923288 -0.369864 -0.103631
v -366.218903 -86.200470 -502.125671
vn -0.914983 -0.387763 -0.111562
v -366.589844 -84.392326 -505.134155
vn -0.900967 -0.411455 -0.137711
v -365.706451 -86.100563 -506.088135
vn -0.908881 -0.398373 -0.123425
v -365.468689 -87.676521 -503.223450
vn -0.884103 -0.438960 -0.160239
v -364.766663 -87.839012 -506.740173
vn -0.913904 -0.392162 -0.104827
v -365.765625 -87.713051 -500.658875
vn -0.963235 -0.267872 0.020555
v -368.521576 -80.244148 -495.921265
vn -0.954933 -0.296741 -0.006930
v -368.081787 -81.813156 -497.207520
vn -0.946195 -0.321432 -0.037381
v -367.207214 -84.462059 -497.782471
vn -0.928871 -0.360481 -0.085158
v -366.395416 -86.412247 -499.727264
vn -0.939461 -0.339449 -0.046761
v -366.473724 -86.617783 -497.524078
vn -0.924605 -0.373137 -0.076643
v -365.934052 -87.808708 -498.617065
vn -0.948989 -0.314793 -0.018043
v -367.188263 -84.681488 -495.703156
vn -0.958945 -0.283263 0.013641
v -367.419342 -84.047478 -493.985565
vn -0.930389 -0.361817 -0.058864
v -365.890167 -88.330727 -496.256104
vn -0.939385 -0.341471 -0.030868
v -365.980713 -88.283340 -494.569489
vn 0.308040 0.087817 0.947312
v -293.676605 -97.302322 -420.900757
vn 0.284599 0.457462 0.842456
v -295.373596 -89.439331 -422.903992
vn 0.301964 0.511795 0.804290
v -295.375519 -88.573410 -423.420868
vn -0.987995 -0.123099 -0.093340
v -354.087189 -136.012085 -514.519653
vn 0.217538 0.042514 0.975126
v -295.776123 -97.452652 -420.295044
vn 0.253641 0.171591 0.951957
v -295.375061 -96.143173 -420.525726
vn 0.354094 0.478799 0.803349
v -293.755066 -89.239883 -423.673126
vn 0.322969 0.204914 0.923959
v -293.962433 -95.707275 -421.069641
vn 0.384384 0.222534 0.895951
v -292.554871 -95.347511 -421.693878
vn 0.341791 0.284520 0.895671
v -293.309875 -94.120758 -421.725647
vn 0.374399 0.497829 0.782299
v -293.259430 -86.822609 -425.435577
vn 0.421097 0.473329 0.773716
v -292.117920 -89.328156 -424.420532
vn 0.240463 0.348555 0.905918
v -296.287720 -91.518562 -421.681854
vn 0.228041 0.404538 0.885633
v -296.937378 -90.139107 -422.090759
vn 0.277669 0.388278 0.878715
v -295.713470 -90.798615 -422.134827
vn 0.219515 0.303800 0.927102
v -296.032349 -93.274658 -421.125519
vn 0.161606 0.252443 0.954021
v -297.403168 -94.294273 -420.534760
vn 0.091522 0.230719 0.968707
v -299.004791 -94.430260 -420.287842
vn 0.118566 0.170654 0.978171
v -298.043274 -95.623085 -420.142059
vn 0.360961 0.344252 0.866717
v -293.081909 -92.014717 -422.590881
vn 0.040151 0.122282 0.991683
v -300.844574 -95.724342 -419.971039
vn 0.050817 0.121649 0.991271
v -299.244476 -96.088669 -419.960968
vn 0.278391 0.275380 0.920144
v -295.044830 -93.649597 -421.266785
vn 0.066534 0.047412 0.996657
v -298.715179 -97.186172 -419.905701
vn 0.124347 0.001541 0.992238
v -297.561493 -98.558556 -419.962341
vn 0.303196 0.341349 0.889693
v -294.474762 -92.117226 -422.001373
vn 0.203386 0.231659 0.951298
v -296.289032 -94.738968 -420.638184
vn 0.484574 0.307383 0.818965
v -290.149445 -93.918343 -423.296204
vn 0.417115 0.364098 0.832735
v -292.039459 -91.425156 -423.311523
vn 0.158598 0.119839 0.980044
v -296.719116 -96.506966 -420.197266
vn 0.444382 0.429317 0.786264
v -291.787292 -90.577972 -423.858643
vn 0.355416 0.413280 0.838379
v -293.539642 -90.687744 -422.963470
vn -0.803216 -0.566235 -0.184993
v -362.745422 -89.150314 -512.864746
vn -0.758084 -0.630480 -0.166742
v -362.971619 -88.226822 -514.815125
vn -0.831233 -0.527238 -0.176271
v -363.208191 -89.107033 -510.918304
vn -0.835840 -0.505307 -0.214562
v -361.959015 -91.114311 -510.983887
vn -0.806992 -0.551003 -0.212508
v -361.523956 -90.115746 -514.931152
vn -0.839753 -0.493972 -0.225403
v -360.590942 -91.488144 -515.174377
vn -0.846099 -0.497602 -0.191072
v -363.232269 -89.664612 -509.288300
vn -0.851999 -0.476394 -0.217134
v -362.989655 -90.683029 -507.915833
vn -0.855091 -0.468996 -0.221049
v -360.230072 -93.179825 -512.938782
vn -0.848742 -0.477551 -0.227117
v -360.883270 -93.598274 -509.633301
vn -0.863360 -0.457408 -0.213042
v -359.626495 -95.305489 -510.821075
vn -0.857983 -0.465235 -0.217765
v -360.180389 -92.158371 -515.316772
vn -0.884915 -0.425836 -0.188650
v -359.408173 -93.535530 -515.502075
vn -0.915242 -0.378573 -0.137893
v -358.255005 -96.922363 -513.660645
vn -0.925519 -0.356933 -0.126542
v -358.327911 -96.080612 -515.501709
vn -0.879435 -0.434298 -0.194881
v -359.268066 -94.988503 -512.993652
vn -0.886354 -0.425738 -0.181999
v -358.587799 -96.966034 -511.647614
vn -0.944024 -0.317863 -0.088216
v -357.812012 -97.621269 -515.332703
vn -0.950471 -0.302609 -0.070945
v -357.556976 -98.968704 -512.958984
vn -0.971341 -0.235737 -0.030412
v -357.444672 -98.953941 -515.084106
vn -0.989003 -0.146845 0.017612
v -357.124329 -100.624016 -514.695740
vn -0.981344 -0.191905 0.011642
v -357.085297 -100.728867 -513.378113
vn -0.992130 -0.106157 0.066404
v -356.956909 -102.122101 -514.498535
vn -0.983613 -0.155236 0.091688
v -356.788300 -102.258476 -512.786377
vn -0.988164 -0.063984 0.139422
v -356.877625 -103.564857 -514.446350
vn -0.981108 -0.085778 0.173403
v -356.590546 -104.067818 -512.921631
vn -0.975175 -0.044770 0.216861
v -356.415619 -106.067116 -512.659973
vn -0.978907 -0.030932 0.201953
v -356.849518 -105.146194 -514.488037
vn -0.972978 -0.010525 0.230660
v -356.850952 -107.047432 -514.591431
vn -0.972465 0.002758 0.233033
v -356.316406 -109.941650 -512.412720
vn -0.864787 -0.467800 -0.182504
v -364.089874 -88.684921 -507.902191
vn -0.864886 -0.460423 -0.199957
v -363.763672 -90.327545 -505.608765
vn -0.896540 -0.418184 -0.146075
v -364.825623 -88.891121 -503.851685
vn -0.882734 -0.440630 -0.163177
v -364.371338 -89.725739 -504.186096
vn -0.896454 -0.424709 -0.126462
v -364.574341 -90.010391 -501.780487
vn -0.880722 -0.448553 -0.152084
v -363.263824 -92.705887 -501.722931
vn -0.855922 -0.471526 -0.212277
v -362.258179 -93.100868 -505.592926
vn -0.869444 -0.463268 -0.171611
v -362.296265 -94.313950 -502.444855
vn -0.867362 -0.463869 -0.180302
v -362.666473 -93.123001 -503.794006
vn -0.859292 -0.474900 -0.189966
v -361.104095 -96.089966 -503.496002
vn -0.918685 -0.385227 -0.087280
v -365.407043 -89.229935 -497.904633
vn -0.917606 -0.388939 -0.082010
v -364.963654 -90.662903 -496.312500
vn -0.903789 -0.412645 -0.113533
v -364.219879 -91.910439 -498.055054
vn -0.892315 -0.434797 -0.121348
v -363.570648 -93.420494 -497.558563
vn -0.890885 -0.432390 -0.139148
v -363.754150 -92.144089 -500.450439
vn -0.868287 -0.468302 -0.163618
v -362.154053 -95.101425 -501.048706
vn -0.852775 -0.492829 -0.172899
v -360.392639 -97.981812 -501.927002
vn -0.884002 -0.445877 -0.140476
v -363.001160 -94.218246 -498.772675
vn -0.877417 -0.459115 -0.139112
v -362.240875 -95.978508 -497.824158
vn -0.860892 -0.485759 -0.151337
v -361.341278 -97.311989 -498.854370
vn -0.856478 -0.491758 -0.156905
v -360.658752 -98.113457 -500.085938
vn -0.845592 -0.509888 -0.158077
v -359.811646 -99.648499 -499.739807
vn -0.841364 -0.518656 -0.151998
v -358.467255 -101.578171 -500.496826
vn -0.849375 -0.474989 -0.230104
v -361.315857 -94.081230 -507.072968
vn -0.874729 -0.444333 -0.193436
v -358.887665 -97.305664 -509.521484
vn -0.850169 -0.480078 -0.216189
v -360.453491 -96.662880 -504.919800
vn -0.843626 -0.492756 -0.213277
v -359.217194 -98.561218 -505.445038
vn -0.854034 -0.471949 -0.218838
v -359.367035 -97.162651 -507.893921
vn -0.860272 -0.473933 -0.187934
v -358.175110 -99.895340 -506.535950
vn -0.877051 -0.448566 -0.171960
v -358.089203 -99.195190 -508.693207
vn -0.888001 -0.435286 -0.148256
v -357.194214 -101.723000 -506.619415
vn -0.911595 -0.391030 -0.126847
v -357.751404 -99.130829 -510.838043
vn -0.959657 -0.280876 -0.012903
v -357.100677 -100.652176 -511.896576
vn -0.937023 -0.344951 -0.054746
v -356.925842 -101.264191 -510.318573
vn -0.965512 -0.258918 0.027346
v -356.607758 -102.258224 -510.657349
vn -0.978890 -0.164084 0.121865
v -356.453888 -103.251389 -511.397552
vn -0.939205 -0.337494 -0.063187
v -356.647736 -102.344772 -508.706512
vn -0.907981 -0.401524 -0.119785
v -357.094635 -101.300674 -508.529846
vn -0.922324 -0.376404 -0.087396
v -356.273499 -103.908630 -506.162842
vn -0.895764 -0.427587 -0.121561
v -356.432922 -103.991714 -504.495239
vn -0.977601 -0.119462 0.173280
v -356.230652 -104.849167 -511.399323
vn -0.974958 -0.205897 0.084045
v -356.172424 -103.987343 -510.031616
vn -0.979254 -0.126806 0.158059
v -355.918579 -105.430649 -510.190338
vn -0.971522 -0.011767 0.236656
v -355.825897 -108.674515 -510.428070
vn -0.976467 -0.054045 0.208788
v -355.840637 -107.129707 -510.338348
vn -0.979406 -0.137073 0.148240
v -355.504242 -106.730103 -508.384399
vn -0.954869 -0.296622 -0.015516
v -356.197662 -103.748795 -508.276581
vn -0.970525 -0.234239 0.056694
v -355.706207 -105.443031 -507.859131
vn -0.975845 -0.057884 0.210658
v -355.441620 -107.996544 -508.735687
vn -0.978972 -0.082444 0.186594
v -354.982819 -108.976807 -506.832886
vn -0.846139 -0.495521 -0.196233
v -359.895172 -98.235283 -503.513336
vn -0.840960 -0.513020 -0.172036
v -359.304993 -99.673431 -502.239014
vn -0.851089 -0.494257 -0.177079
v -357.907684 -101.555580 -503.442688
vn -0.873596 -0.458669 -0.162644
v -357.437134 -101.854591 -504.911682
vn -0.874588 -0.463337 -0.142879
v -356.868317 -103.328392 -503.799042
vn -0.860827 -0.489634 -0.138692
v -357.243286 -103.177948 -501.987000
vn -0.913938 -0.399500 -0.071533
v -355.670990 -105.725121 -504.326172
vn -0.853078 -0.510058 -0.109992
v -356.801483 -104.441322 -499.929657
vn -0.883423 -0.455789 -0.108722
v -356.363159 -104.605888 -502.674469
vn -0.890647 -0.449910 -0.065798
v -355.793793 -105.794250 -502.196198
vn -0.915494 -0.401595 -0.024324
v -355.274933 -106.943428 -501.508759
vn -0.949497 -0.312348 0.029895
v -354.701385 -108.330315 -502.598145
vn -0.945735 -0.324637 -0.014050
v -355.575317 -105.778496 -505.913544
vn -0.968366 -0.240614 0.066124
v -355.196014 -107.059570 -506.195831
vn -0.980074 -0.149899 0.130328
v -355.001740 -108.092018 -506.424713
vn -0.940825 -0.338776 -0.008936
v -355.063599 -107.245049 -503.850830
vn -0.975773 -0.197301 0.094546
v -354.811615 -108.379227 -505.192444
vn 0.811612 -0.135596 0.568243
v -253.224762 -89.004898 -452.881958
vn 0.812798 -0.106223 0.572779
v -253.444794 -87.790840 -452.310730
vn 0.774416 -0.183013 0.605629
v -257.302460 -94.761185 -448.909302
vn -0.975685 -0.011055 0.218897
v -356.861816 -109.863388 -514.748657
vn -0.981060 -0.024390 0.192162
v -356.818329 -112.269569 -514.825989
vn -0.977093 -0.006794 0.212705
v -356.471283 -111.694031 -513.076416
vn -0.979850 -0.011701 0.199394
v -356.205231 -114.573387 -511.910400
vn -0.985707 -0.043032 0.162883
v -356.771423 -113.471558 -514.826965
vn 0.788984 -0.163161 0.592354
v -256.070221 -92.812645 -449.970642
vn -0.987447 -0.042286 0.152188
v -356.259033 -116.633408 -512.505615
vn -0.990153 -0.065199 0.123876
v -356.574341 -116.251282 -514.695923
vn -0.991005 -0.098208 0.090911
v -356.389069 -118.427635 -514.538452
vn -0.990898 -0.111638 0.075227
v -355.952911 -121.173149 -512.930237
vn -0.989646 -0.130509 0.059729
v -356.108307 -120.719582 -514.513916
vn -0.989717 -0.136440 0.042943
v -355.901428 -122.236290 -514.660400
vn 0.790129 -0.140418 0.596639
v -255.097961 -89.947891 -450.550049
vn -0.992104 -0.125421 0.000240
v -355.705383 -123.564217 -514.911011
vn -0.992608 -0.118625 -0.025644
v -355.378479 -126.195496 -514.163513
vn -0.990942 -0.128495 -0.039033
v -355.463165 -125.222443 -515.216797
vn -0.966826 0.012170 0.255147
v -355.315125 -111.575867 -508.334473
vn -0.973143 0.007868 0.230067
v -355.931641 -112.875130 -510.658661
vn -0.970967 0.011611 0.238930
v -355.613434 -113.363548 -509.318054
vn -0.971396 -0.017969 0.236784
v -355.207764 -109.943619 -508.009338
vn -0.964463 0.015536 0.263760
v -355.269958 -114.651588 -507.952179
vn -0.972969 0.006436 0.230845
v -355.739319 -115.510536 -509.745178
vn -0.980404 -0.016883 0.196273
v -355.907593 -117.061920 -510.496094
vn 0.788518 -0.121936 0.602802
v -255.029144 -88.039970 -450.205933
vn -0.986907 -0.050590 0.153152
v -355.950867 -118.571167 -511.030304
vn -0.969275 0.009288 0.245804
v -355.239929 -118.001892 -507.668091
vn -0.975846 -0.105919 0.191064
v -354.303070 -110.638252 -504.127533
vn -0.972160 -0.032442 0.232064
v -354.679993 -110.867172 -505.947327
vn -0.959079 0.010582 0.282939
v -354.622620 -114.368011 -505.729401
vn -0.965968 -0.024329 0.257516
v -354.396118 -112.218620 -504.968201
vn -0.956976 -0.009902 0.289998
v -354.209564 -113.569763 -504.357178
vn -0.969115 -0.216051 0.118900
v -354.211182 -110.182640 -503.009125
vn -0.950637 -0.301781 0.072233
v -354.303192 -109.516365 -502.144318
vn -0.964201 -0.065522 0.256951
v -353.873230 -112.922821 -503.145142
vn -0.971775 -0.142107 0.188308
v -353.783569 -112.210991 -502.475983
vn -0.958179 0.015022 0.285776
v -354.805969 -116.472908 -506.204834
vn -0.950470 0.005238 0.310772
v -354.222290 -115.789703 -504.393707
vn -0.951485 0.027844 0.306433
v -354.429291 -118.401367 -504.878418
vn -0.950940 -0.020759 0.308679
v -353.634338 -114.888359 -502.616791
vn -0.941877 -0.002657 0.335947
v -353.596954 -117.100479 -502.616821
vn -0.933703 0.014164 0.357769
v -353.043976 -118.685699 -501.094147
vn -0.939020 0.039620 0.341572
v -353.916687 -120.578117 -503.161621
vn -0.990232 -0.074310 0.117973
v -356.126892 -118.909836 -512.463989
vn -0.990469 -0.075895 0.114941
v -355.773315 -121.156570 -511.004730
vn -0.993813 -0.097099 0.053922
v -355.680878 -123.194275 -512.173096
vn -0.995383 -0.094594 0.016265
v -355.438843 -125.776978 -511.728088
vn -0.992274 -0.045587 0.115387
v -355.496643 -123.069458 -509.597870
vn -0.984217 -0.026412 0.174986
v -355.529663 -120.323647 -509.040924
vn -0.970263 0.020129 0.241213
v -355.207520 -119.236763 -507.400238
vn -0.982177 -0.008279 0.187777
v -355.194641 -122.156273 -507.378113
vn -0.995399 -0.059916 0.074776
v -355.360077 -125.526772 -509.346405
vn -0.989664 -0.024909 0.141226
v -355.215332 -124.627052 -507.713440
vn 0.751894 -0.327961 0.571924
v -259.908173 -102.546028 -448.766846
vn -0.994765 -0.101453 -0.012237
v -355.110443 -129.089310 -511.608856
vn 0.773027 -0.271785 0.573203
v -257.656311 -99.629738 -450.294128
vn -0.996293 -0.078060 0.036158
v -355.170044 -128.382263 -509.608215
vn -0.993684 -0.048457 0.101210
v -355.156372 -127.034325 -508.035278
vn -0.996389 -0.056686 0.063219
v -354.985443 -129.616257 -507.673187
vn -0.951614 0.033954 0.305415
v -354.566742 -120.546181 -505.001495
vn -0.961361 0.022742 0.274351
v -354.699493 -122.235435 -505.281097
vn -0.974895 0.008592 0.222501
v -354.912994 -123.921860 -505.997131
vn -0.954067 0.034259 0.297630
v -354.277252 -123.327682 -503.760651
vn 0.758634 -0.241219 0.605217
v -259.195740 -99.668404 -448.290466
vn -0.935654 0.042834 0.350310
v -353.730988 -124.179077 -502.116028
vn -0.984433 -0.016337 0.175001
v -354.938629 -126.060448 -506.116333
vn 0.772008 -0.231236 0.592058
v -258.010986 -98.688049 -449.427246
vn -0.968627 0.010843 0.248281
v -354.679443 -125.593430 -504.932343
vn -0.988217 -0.032569 0.149553
v -354.840393 -128.836487 -505.968842
vn -0.971384 -0.009942 0.237304
v -354.655151 -127.927299 -504.872040
vn -0.954901 0.015508 0.296520
v -354.326691 -125.825218 -503.679871
vn -0.952109 0.021130 0.305027
v -353.974579 -127.128647 -502.524628
vn -0.973246 -0.004294 0.229725
v -354.376373 -129.500641 -503.774628
vn -0.957879 0.018292 0.286590
v -353.989258 -129.711182 -502.341400
vn -0.992409 -0.117280 -0.036999
v -355.004944 -129.648270 -513.273438
vn -0.990680 -0.124518 -0.055204
v -354.548584 -132.794235 -514.590637
vn -0.993677 -0.105300 -0.038955
v -354.748138 -132.527069 -511.436127
vn 0.732385 -0.250131 0.633283
v -260.684082 -100.253654 -446.718536
vn 0.747855 -0.279952 0.601947
v -260.194672 -100.727249 -447.497772
vn -0.991930 -0.107385 -0.067409
v -354.535400 -134.386154 -511.694733
vn -0.997642 -0.065083 0.021781
v -354.843414 -132.189224 -507.932037
vn -0.996490 -0.083708 0.001218
v -354.931000 -131.165924 -509.481354
vn 0.729763 -0.298517 0.615089
v -261.318787 -102.107269 -446.816925
vn -0.995961 -0.084790 -0.029539
v -354.724670 -133.570526 -509.535522
vn 0.708739 -0.294065 0.641260
v -263.040497 -102.762184 -445.120331
vn -0.990052 -0.093456 -0.105181
v -354.245300 -136.930969 -511.991364
vn -0.990049 -0.066683 -0.123925
v -354.024231 -139.986145 -511.662018
vn -0.995245 -0.078529 -0.057629
v -354.509491 -136.265427 -509.414825
vn 0.728732 -0.338624 0.595217
v -262.442444 -104.395973 -446.645081
vn -0.997855 -0.064932 -0.008372
v -354.648865 -135.037308 -507.840363
vn -0.994184 -0.061796 -0.088197
v -354.234283 -139.465973 -510.007202
vn -0.997524 -0.056792 -0.041491
v -354.428345 -138.460724 -508.158203
vn -0.996951 -0.031560 -0.071364
v -354.217529 -141.971878 -508.745941
vn -0.994836 -0.045517 0.090719
v -354.823822 -131.277893 -506.554718
vn -0.988007 -0.028950 0.151671
v -354.614105 -132.066147 -505.173218
vn -0.996722 -0.049308 0.064147
v -354.650513 -134.492050 -506.398682
vn -0.978416 -0.008843 0.206455
v -354.324554 -132.352310 -503.633881
vn -0.984632 -0.011333 0.174273
v -354.299835 -134.984039 -503.727264
vn -0.973181 0.001124 0.230036
v -354.003448 -134.791855 -502.290192
vn 0.729026 -0.217101 0.649145
v -260.844604 -99.092621 -446.127167
vn -0.998565 -0.047941 0.023867
v -354.478943 -137.968842 -506.364838
vn -0.992725 -0.028925 0.116879
v -354.488739 -135.648560 -505.059540
vn -0.999291 -0.036387 -0.009717
v -354.348206 -140.787476 -506.936707
vn -0.997461 -0.030350 0.064429
v -354.350525 -139.846420 -505.030273
vn -0.990083 -0.015954 0.139575
v -354.264404 -137.655762 -503.751648
vn -0.980727 -0.002601 0.195364
v -354.027130 -137.424759 -502.360962
vn -0.994573 -0.013311 0.103184
v -354.215607 -140.982742 -503.801239
vn -0.986725 0.000647 0.162400
v -354.021484 -140.988617 -502.375214
vn 0.713432 -0.213825 0.667303
v -262.410309 -99.155907 -444.422913
vn 0.706114 -0.245457 0.664195
v -263.079498 -100.617378 -444.209991
vn 0.684937 -0.280859 0.672295
v -264.569519 -102.658607 -443.491882
vn -0.992138 -0.034916 -0.120181
v -353.991028 -142.623657 -510.869202
vn -0.989988 -0.001052 -0.141150
v -353.835022 -145.336655 -511.715851
vn -0.994412 -0.009985 -0.105094
v -354.068359 -144.116058 -509.901367
vn -0.997554 0.002115 -0.069876
v -354.203369 -144.983490 -508.352875
vn -0.989942 0.037643 -0.136378
v -353.973175 -148.518768 -511.163879
vn -0.984871 0.061254 -0.162104
v -353.832947 -150.839996 -512.800720
vn -0.988142 0.066844 -0.138227
v -354.160614 -151.454620 -510.970581
vn -0.994269 0.011448 -0.106292
v -354.076111 -146.414078 -509.868011
vn -0.996096 0.031132 -0.082601
v -354.233368 -147.527130 -508.481293
vn -0.992926 0.060687 -0.102055
v -354.276947 -150.220123 -509.383728
vn -0.996754 0.056331 -0.057516
v -354.358612 -149.169495 -507.676392
vn -0.999101 -0.012353 0.040545
v -354.296082 -142.102371 -505.083191
vn -0.999715 -0.007489 -0.022680
v -354.286713 -143.759872 -506.596191
vn -0.996031 0.005911 0.088811
v -354.202698 -143.777405 -503.783966
vn -0.990526 0.025966 0.134850
v -354.047943 -143.997604 -502.350433
vn -0.999129 0.025742 -0.032829
v -354.300018 -146.687164 -506.734833
vn -0.999450 0.021796 0.024997
v -354.294220 -146.218628 -505.054932
vn -0.998349 0.057225 -0.005032
v -354.422638 -149.067871 -505.563965
vn -0.996158 0.080662 -0.034110
v -354.602783 -151.903168 -506.636383
vn -0.996996 0.031733 0.070656
v -354.243134 -146.417358 -503.728241
vn -0.992736 0.045374 0.111433
v -354.135498 -146.532639 -502.304077
vn -0.997021 0.059038 0.049640
v -354.369141 -148.952118 -503.933868
vn -0.992902 0.068438 0.097274
v -354.266693 -149.152145 -502.247070
vn 0.657876 -0.124919 0.742694
v -263.451019 -89.798630 -441.143982
vn 0.690213 -0.104936 0.715957
v -261.668030 -88.749794 -442.639038
vn -0.986664 0.086615 -0.137814
v -354.352722 -153.458221 -510.701111
vn -0.983422 0.082825 -0.161311
v -354.029053 -153.135941 -512.608337
vn -0.990660 0.081911 -0.109012
v -354.461609 -152.500961 -509.184998
vn -0.993962 0.077782 -0.077397
v -354.531250 -151.887589 -507.914307
vn -0.992645 0.098220 -0.070777
v -354.851074 -155.371902 -507.793549
vn 0.634857 -0.095611 0.766691
v -263.960449 -88.160088 -440.447571
vn -0.983319 0.107524 -0.146708
v -354.451050 -155.444092 -511.331818
vn -0.979911 0.132698 -0.148883
v -354.175507 -156.614883 -514.001770
vn -0.978718 0.160349 -0.128063
v -354.717377 -159.506073 -513.332153
vn -0.982314 0.134431 -0.130337
v -354.789917 -158.047470 -511.186249
vn -0.980719 0.159848 -0.112421
v -355.148254 -160.321701 -511.012756
vn -0.987673 0.108473 -0.112854
v -354.757690 -156.029343 -509.461182
vn -0.989401 0.127646 -0.069230
v -355.202087 -158.233704 -507.587341
vn -0.985379 0.137000 -0.101289
v -355.179077 -159.211548 -509.281921
vn -0.987143 0.143289 -0.070831
v -355.527924 -160.556396 -507.510193
vn 0.751193 -0.163263 0.639573
v -258.383453 -92.360542 -446.953094
vn -0.984068 0.153010 -0.090539
v -355.479279 -161.146515 -509.134796
vn -0.990778 0.087067 0.103822
v -354.489075 -151.838440 -502.332153
vn -0.993154 0.102909 0.055275
v -354.820496 -154.532639 -503.252502
vn -0.987658 0.103913 0.117193
v -354.673981 -154.309097 -501.926788
vn -0.986996 0.124313 0.101906
v -355.077972 -157.774933 -501.619476
vn 0.738313 -0.191726 0.646634
v -259.915741 -95.705467 -446.118805
vn 0.723896 -0.191895 0.662685
v -261.193726 -95.929504 -444.745483
vn -0.992962 0.113593 0.033520
v -355.031647 -156.356598 -503.515198
vn -0.990339 0.134916 0.032042
v -355.319824 -158.589050 -503.752380
vn -0.986948 0.140258 0.079125
v -355.572968 -160.722336 -502.848572
vn -0.997011 0.076410 0.011419
v -354.547943 -150.835770 -505.147217
vn -0.995855 0.090671 0.007159
v -354.740326 -153.217651 -505.056183
vn -0.994795 0.098025 -0.027825
v -354.878906 -154.803833 -506.353302
vn -0.994479 0.104469 0.009905
v -354.951599 -155.364426 -504.856323
vn -0.995195 0.084338 0.049735
v -354.561005 -151.612213 -503.602692
vn 0.731852 -0.170020 0.659914
v -260.402191 -94.312744 -445.176300
vn -0.992895 0.117724 -0.017344
v -355.137939 -157.064972 -505.725220
vn -0.973909 0.225117 0.028682
v -357.306183 -169.755920 -506.351929
vn -0.973185 0.229853 -0.008818
v -356.970093 -168.261078 -507.905365
vn -0.976667 0.188321 -0.103236
v -355.119476 -161.392456 -512.951721
vn -0.979570 0.181646 -0.086294
v -355.599518 -162.579102 -510.434296
vn -0.973941 0.215568 -0.070491
v -355.610321 -163.519073 -512.635376
vn -0.971411 0.231349 -0.053282
v -356.289978 -165.805435 -510.377289
vn -0.984829 0.164261 -0.055950
v -355.883972 -162.990494 -507.664948
vn -0.977559 0.202653 -0.057540
v -356.106689 -164.629272 -509.058899
vn -0.967949 0.249024 -0.032583
v -356.800873 -167.776550 -510.026428
vn -0.962924 0.268675 -0.024304
v -356.981812 -168.674255 -512.058105
vn -0.963686 0.266768 0.011991
v -357.644043 -170.872345 -509.603363
vn -0.967081 0.254462 -0.001780
v -357.368103 -169.821915 -509.088318
vn -0.967824 0.247294 -0.046513
v -356.141052 -165.665680 -512.433533
vn 0.744517 -0.214372 0.632250
v -259.620728 -98.100822 -447.208862
vn -0.961389 0.275116 -0.006463
v -357.578918 -170.657791 -511.565613
vn -0.973573 0.225542 -0.035873
v -356.544342 -166.507721 -508.500092
vn -0.979723 0.199739 -0.015744
v -356.416992 -165.712280 -506.764099
vn -0.989630 0.141372 -0.025410
v -355.552063 -160.157272 -505.829010
vn -0.989017 0.145126 0.027978
v -355.782471 -161.688568 -504.268494
vn -0.987006 0.160677 -0.001140
v -356.154297 -164.181885 -505.250580
vn -0.986015 0.156733 0.056650
v -356.186859 -164.729843 -503.116455
vn 0.758040 -0.204554 0.619300
v -258.099335 -95.588486 -448.183319
vn -0.985190 0.146502 0.089092
v -355.920624 -163.164459 -502.587097
vn -0.982144 0.185341 0.032262
v -356.514587 -166.296448 -504.442596
vn -0.981273 0.157329 0.111138
v -356.031464 -164.872681 -501.216614
vn -0.977471 0.210313 0.017883
v -356.822052 -167.615524 -506.057373
vn -0.977979 0.201013 0.056131
v -356.990753 -168.738144 -504.244812
vn -0.977320 0.188961 0.095600
v -357.002167 -169.396423 -502.723724
vn -0.979966 0.176972 0.091371
v -356.547974 -167.150391 -502.451355
vn -0.976479 0.161081 0.143327
v -356.175690 -166.321045 -500.515503
vn 0.769942 -0.129627 0.624809
v -257.540253 -89.999817 -447.439850
vn 0.742723 -0.111447 0.660259
v -259.640625 -87.744720 -444.597778
vn 0.745512 -0.134509 0.652778
v -258.648315 -90.451607 -446.199921
vn 0.721295 -0.149105 0.676388
v -260.950623 -91.445442 -443.878448
vn 0.721549 -0.119760 0.681928
v -260.504303 -88.768623 -443.818939
vn 0.773287 -0.148945 0.616314
v -257.275970 -91.928535 -448.178070
vn 0.688318 -0.182869 0.701981
v -263.117279 -95.055656 -442.515625
vn 0.714287 -0.171821 0.678433
v -261.691254 -93.828339 -443.661469
vn 0.689908 -0.193793 0.697475
v -262.842041 -95.767624 -442.989014
vn 0.705765 -0.190812 0.682266
v -262.151947 -96.047874 -443.761108
vn 0.654617 -0.168880 0.736855
v -264.912048 -95.608376 -440.986908
vn 0.672898 -0.191902 0.714410
v -264.267578 -96.904716 -441.919342
vn 0.652721 -0.145591 0.743478
v -263.852295 -93.123825 -441.400177
vn 0.631769 -0.137935 0.762785
v -265.157959 -92.694107 -440.204834
vn 0.697565 -0.129799 0.704667
v -261.828491 -90.739052 -442.833710
vn 0.686493 -0.152480 0.710969
v -262.567902 -92.649597 -442.463562
vn 0.721097 -0.085450 0.687544
v -260.117218 -86.554329 -443.899231
vn -0.991843 -0.121829 -0.037486
v -354.922913 -129.579056 -515.504395
vn -0.987045 -0.056604 -0.150127
v -353.372314 -142.181824 -515.113342
vn -0.987099 -0.015951 -0.159318
v -353.267914 -144.692520 -515.225525
vn -0.987484 -0.077518 -0.137357
v -353.825897 -139.619843 -513.345520
vn -0.988155 -0.054631 -0.143404
v -353.806091 -141.437805 -512.610474
vn -0.987224 -0.097205 -0.126255
v -353.707275 -138.911011 -514.643005
vn -0.987894 -0.029946 -0.152215
v -353.673248 -143.399963 -512.949097
vn -0.987209 0.017516 -0.158468
v -353.313477 -147.008804 -515.055786
vn -0.985779 0.047557 -0.161180
v -353.427032 -149.727890 -514.857666
vn -0.983562 0.068820 -0.166943
v -353.581055 -152.010147 -514.720520
vn -0.981609 0.089344 -0.168708
v -353.759186 -153.809357 -514.535156
vn -0.980902 0.105117 -0.163654
v -353.916321 -155.034897 -514.340698
vn -0.964473 0.253363 0.074835
v -358.866516 -175.486557 -508.087646
vn -0.965610 0.235287 0.110621
v -358.769562 -175.695694 -506.548431
vn -0.965617 0.244266 0.088982
v -358.295197 -173.739120 -506.788788
vn -0.968142 0.245977 0.046857
v -357.819702 -171.728577 -507.435730
vn -0.975770 0.207512 0.069363
v -357.433594 -170.663849 -504.820221
vn -0.971613 0.218573 0.090517
v -357.867157 -172.516357 -505.283478
vn -0.967561 0.223942 0.116940
v -358.312653 -174.507233 -505.136749
vn -0.960200 0.279206 0.007688
v -358.161774 -172.620590 -510.774628
vn -0.962529 0.269329 0.031604
v -358.691650 -174.545898 -509.657715
vn -0.975554 0.188208 0.113452
v -357.533752 -171.845901 -503.347046
vn -0.970467 0.198355 0.137291
v -357.918854 -173.780716 -503.374390
vn -0.967526 0.206873 0.145249
v -358.373535 -175.561752 -503.887207
vn -0.971918 0.167837 0.164942
v -357.446808 -172.916107 -501.344635
vn -0.975681 0.175130 0.131820
v -356.939453 -169.816971 -501.563690
vn -0.970866 0.162683 0.175936
v -356.606903 -169.439423 -499.882111
vn -0.967515 0.178910 0.178625
v -357.915619 -175.343002 -501.573547
vn -0.965116 0.141046 0.220585
v -357.476379 -175.170410 -499.703400
vn -0.966837 0.149497 0.207065
v -357.058014 -172.666794 -499.452881
vn 0.770185 0.240560 0.590717
v -253.374878 -172.161163 -486.093994
vn 0.733045 0.247379 0.633600
v -254.174652 -172.319580 -485.033264
vn 0.687224 0.248733 0.682536
v -255.276505 -172.576981 -483.754425
vn 0.762782 0.241138 0.600014
v -253.872452 -170.092102 -486.287842
vn 0.645619 0.248934 0.721947
v -256.443695 -172.765182 -482.584229
vn 0.659328 0.244925 0.710843
v -256.709198 -170.042175 -483.291412
vn 0.617945 0.241700 0.748148
v -256.967438 -172.738998 -482.140778
vn 0.593746 0.224581 0.772677
v -258.053680 -172.790344 -481.266998
vn 0.570376 0.169913 0.803617
v -262.309265 -173.883087 -477.922485
vn 0.582293 0.198773 0.788305
v -260.336975 -173.609116 -479.381592
vn 0.597648 0.203903 0.775397
v -260.869965 -170.767151 -479.743622
vn 0.589970 0.176541 0.787889
v -262.815887 -170.448547 -478.318298
vn 0.540731 0.129349 0.831191
v -266.550385 -174.334457 -474.979034
vn 0.481024 0.100188 0.870964
v -273.178528 -174.542175 -470.949829
vn 0.511670 0.108764 0.852270
v -269.653259 -174.385986 -473.013184
vn 0.516545 0.127165 0.846764
v -270.401031 -171.500931 -472.945862
vn 0.558514 0.149032 0.815997
v -264.119385 -174.142136 -476.631989
vn 0.556836 0.142616 0.818288
v -266.210999 -171.389984 -475.692413
vn 0.480253 0.125866 0.868052
v -273.037201 -172.327911 -471.282593
vn 0.443579 0.119052 0.888293
v -275.801239 -174.390991 -469.590759
vn 0.391683 0.145783 0.908478
v -277.920898 -174.230942 -468.663879
vn 0.405809 0.144227 0.902506
v -277.003845 -174.295700 -469.057007
vn 0.469848 0.157359 0.868609
v -272.860291 -168.435486 -472.095215
vn 0.430903 0.152074 0.889492
v -274.609314 -172.097458 -470.497833
vn 0.389589 0.150730 0.908571
v -277.551514 -172.283066 -469.135712
vn 0.352210 0.152080 0.923482
v -280.540985 -173.939529 -467.604309
vn 0.353668 0.136396 0.925373
v -281.205872 -170.491272 -467.947540
vn 0.410818 0.133984 0.901819
v -277.222473 -169.247406 -469.812714
vn 0.718552 0.247194 0.650060
v -254.865173 -170.659698 -484.909363
vn 0.749519 0.250748 0.612655
v -254.222809 -168.898911 -486.309448
vn 0.720060 0.255993 0.644966
v -255.615326 -166.830490 -485.555939
vn 0.754509 0.262865 0.601347
v -254.624954 -166.398865 -486.913910
vn 0.689490 0.248862 0.680200
v -255.955597 -168.634354 -484.518951
vn 0.675211 0.239050 0.697815
v -257.127991 -167.540924 -483.760132
vn 0.650631 0.226587 0.724802
v -258.219971 -167.445480 -482.779358
vn 0.624950 0.235275 0.744368
v -257.817566 -170.558334 -482.143097
vn 0.624938 0.211106 0.751590
v -259.389862 -166.980957 -481.909546
vn 0.701431 0.252343 0.666572
v -256.607300 -165.191452 -485.119171
vn 0.679729 0.237208 0.694047
v -258.436401 -164.045639 -483.634338
vn 0.707369 0.252141 0.660344
v -258.263062 -162.275604 -484.494019
vn 0.745481 0.269189 0.609751
v -255.500702 -163.296494 -487.180023
vn 0.726684 0.265295 0.633679
v -256.037720 -164.177704 -486.152008
vn 0.732177 0.261592 0.628877
v -256.658081 -161.863953 -486.442566
vn 0.733332 0.231462 0.639257
v -257.945465 -159.660172 -485.819458
vn 0.647152 0.214470 0.731572
v -259.861847 -163.868301 -482.370880
vn 0.712103 0.218167 0.667318
v -259.174835 -160.624298 -484.118744
vn 0.598559 0.210915 0.772814
v -259.309387 -169.206863 -481.348389
vn 0.610763 0.194026 0.767673
v -260.813477 -168.636017 -480.367004
vn 0.621212 0.188784 0.760563
v -261.705322 -166.178864 -480.240265
vn 0.613479 0.183575 0.768078
v -262.912170 -167.631088 -478.849030
vn 0.628609 0.196628 0.752455
v -260.484680 -165.002289 -481.523224
vn 0.637679 0.186790 0.747312
v -261.964905 -162.975571 -480.803223
vn 0.645048 0.155556 0.748141
v -262.830627 -161.564301 -480.405396
vn 0.677912 0.223375 0.700385
v -259.805298 -161.956741 -483.031189
vn 0.655643 0.197950 0.728661
v -261.224579 -162.261993 -481.640717
vn 0.698578 0.176101 0.693525
v -260.411224 -160.461502 -482.904694
vn 0.666679 0.171306 0.725392
v -261.714783 -161.023727 -481.497070
vn 0.681438 0.117857 0.722324
v -262.223175 -159.837646 -481.244751
vn 0.740730 0.196153 0.642529
v -259.022797 -159.213287 -484.758606
vn 0.754355 0.239988 0.611027
v -257.657593 -158.579422 -486.582001
vn 0.769379 0.180945 0.612629
v -258.390839 -157.478897 -486.048065
vn 0.729674 0.168142 0.662800
v -260.112152 -158.973999 -483.597321
vn 0.758242 0.147154 0.635149
v -259.416687 -157.592392 -484.716858
vn 0.748367 0.149911 0.646122
v -260.170227 -155.958237 -484.149658
vn 0.752160 0.176860 0.634804
v -260.007782 -152.058075 -485.397003
vn 0.716677 0.131539 0.684888
v -261.200378 -159.159943 -482.363251
vn 0.729075 0.140340 0.669891
v -261.538086 -156.716583 -482.493317
vn 0.728986 0.167162 0.663804
v -261.225830 -154.923737 -483.227875
vn 0.699077 0.126085 0.703842
v -262.249512 -158.123352 -481.451508
vn 0.667597 0.155411 0.728122
v -263.416382 -155.948883 -480.764313
vn 0.694647 0.169058 0.699203
v -262.502869 -154.941544 -481.867188
vn 0.736856 0.180775 0.651432
v -261.209045 -150.912094 -484.326294
vn 0.724552 0.172103 0.667387
v -261.852722 -149.039719 -484.127167
vn 0.706958 0.182551 0.683290
v -262.107422 -152.751633 -482.850372
vn 0.672307 0.188027 0.715995
v -263.100769 -152.996979 -481.814453
vn 0.681682 0.168755 0.711921
v -263.155304 -150.003006 -482.540527
vn 0.689138 0.169309 0.704574
v -263.522156 -148.636353 -482.460052
vn 0.619850 0.189914 0.761393
v -264.882263 -148.242218 -481.342499
vn 0.573641 0.157789 0.803765
v -264.188385 -171.015656 -477.182495
vn 0.584066 0.170247 0.793651
v -264.965576 -168.178497 -477.170532
vn 0.593355 0.173184 0.786090
v -265.408691 -164.856323 -477.608032
vn 0.560457 0.164229 0.811737
v -267.430969 -166.289185 -475.803131
vn 0.583612 0.147520 0.798521
v -267.271820 -164.679550 -476.276733
vn 0.620283 0.179550 0.763551
v -263.314575 -163.759247 -479.470551
vn 0.641361 0.139536 0.754444
v -263.625000 -161.953705 -479.651581
vn 0.610230 0.143799 0.779064
v -265.337402 -163.783524 -477.876404
vn 0.623710 0.110898 0.773749
v -265.333038 -161.294189 -478.297638
vn 0.644185 0.107710 0.757248
v -264.405609 -158.799393 -479.320831
vn 0.611215 0.108678 0.783967
v -266.216064 -159.637482 -477.845856
vn 0.599586 0.113809 0.792177
v -267.244659 -162.840424 -476.550354
vn 0.570000 0.111699 0.814017
v -268.277710 -162.170944 -475.899963
vn 0.607068 0.115779 0.786170
v -267.084351 -160.850800 -476.946320
vn 0.556963 0.157862 0.815397
v -267.491241 -167.732544 -475.454193
vn 0.527494 0.148907 0.836407
v -269.230408 -169.466324 -474.002747
vn 0.559270 0.125415 0.819444
v -268.935547 -164.919189 -475.035950
vn 0.499917 0.138514 0.854925
v -271.806152 -166.505447 -473.049225
vn 0.496346 0.154347 0.854294
v -270.833496 -169.862152 -472.958496
vn 0.529569 0.130338 0.838194
v -269.280518 -165.738052 -474.699280
vn 0.553455 0.128140 0.822963
v -269.631989 -163.463455 -474.768433
vn 0.540229 0.121413 0.832714
v -270.566376 -161.318481 -474.511414
vn 0.529892 0.119542 0.839598
v -270.757324 -163.509949 -474.015656
vn 0.509465 0.131250 0.850423
v -272.099243 -161.034302 -473.581573
vn 0.626133 0.151649 0.764826
v -264.835419 -157.710236 -479.150024
vn 0.601586 0.134598 0.787387
v -267.660522 -158.520599 -476.867554
vn 0.591175 0.150372 0.792401
v -265.901398 -158.077499 -478.272919
vn 0.590782 0.188989 0.784385
v -268.036774 -156.753174 -476.955750
vn 0.576093 0.184000 0.796405
v -266.547180 -156.547180 -478.220306
vn 0.593624 0.182131 0.783862
v -267.590179 -155.074997 -477.719757
vn 0.572312 0.180649 0.799891
v -265.483124 -156.245941 -478.954315
vn 0.569044 0.186811 0.800806
v -266.515625 -154.974915 -478.546570
vn 0.638328 0.185915 0.746976
v -264.356720 -154.379471 -480.300995
vn 0.640316 0.179755 0.746782
v -264.471283 -151.250870 -481.023956
vn 0.582038 0.189082 0.790873
v -265.779846 -151.966705 -479.815399
vn 0.585021 0.187146 0.789130
v -265.403168 -149.896667 -480.559235
vn 0.592741 0.193325 0.781846
v -267.737976 -153.137146 -478.068573
vn 0.581691 0.191899 0.790450
v -266.526031 -152.792084 -479.114380
vn 0.559610 0.195982 0.805250
v -268.851349 -151.178726 -477.710846
vn 0.581417 0.191184 0.790824
v -266.974274 -150.123169 -479.350647
vn 0.532100 0.130698 0.836533
v -269.412720 -159.238525 -475.473145
vn 0.569794 0.149216 0.808127
v -268.804474 -158.942642 -475.932831
vn 0.559892 0.193049 0.805762
v -268.947540 -154.777542 -476.793152
vn 0.522711 0.193910 0.830164
v -269.978363 -156.223007 -475.757599
vn 0.521951 0.205222 0.827920
v -269.704010 -154.312439 -476.414734
vn 0.501442 0.164570 0.849395
v -271.683289 -158.117844 -474.323425
vn 0.483084 0.206050 0.850983
v -272.233734 -155.417969 -474.592468
vn 0.501266 0.208275 0.839853
v -271.287170 -154.016647 -475.521912
vn 0.513185 0.226635 0.827815
v -270.079895 -149.104309 -477.418243
vn 0.471911 0.218092 0.854246
v -272.275452 -151.401962 -475.568451
vn 0.445533 0.156417 0.881496
v -274.506805 -168.359482 -471.260559
vn 0.467335 0.123093 0.875469
v -273.549713 -166.164917 -472.105072
vn 0.441274 0.136571 0.886919
v -275.502350 -168.256958 -470.785278
vn 0.489631 0.105530 0.865520
v -272.654449 -164.062531 -472.804382
vn 0.454113 0.108136 0.884357
v -275.837585 -164.924713 -471.042908
vn 0.454711 0.119458 0.882592
v -274.348694 -163.334549 -471.980347
vn 0.487857 0.129869 0.863209
v -272.573792 -162.123642 -473.143982
vn 0.483993 0.140509 0.863717
v -273.000854 -160.024399 -473.228180
vn 0.433143 0.130548 0.891821
v -276.227753 -162.975220 -471.111755
vn 0.458268 0.140039 0.877713
v -274.823792 -160.016296 -472.251251
vn 0.425022 0.119641 0.897242
v -277.266113 -164.939163 -470.321472
vn 0.376901 0.126487 0.917576
v -279.841614 -170.146408 -468.541260
vn 0.383281 0.113432 0.916640
v -279.733612 -167.056274 -468.937866
vn 0.381070 0.124047 0.916187
v -279.366028 -164.411972 -469.462433
vn 0.403041 0.132756 0.905502
v -278.894501 -161.978287 -469.999512
vn 0.410393 0.144700 0.900355
v -278.175751 -160.163864 -470.599243
vn 0.355498 0.117114 0.927311
v -282.119629 -166.424332 -468.087708
vn 0.386980 0.138161 0.911679
v -279.994171 -161.241364 -469.649689
vn 0.363222 0.111357 0.925024
v -282.233978 -164.535950 -468.301270
vn 0.386729 0.108097 0.915836
v -282.560486 -162.245819 -468.428040
vn 0.409020 0.123668 0.904107
v -280.554810 -159.452866 -469.678925
vn 0.461691 0.178690 0.868856
v -273.426147 -157.984283 -473.335602
vn 0.463418 0.214156 0.859873
v -274.276611 -153.300079 -474.012878
vn 0.447417 0.202342 0.871135
v -274.091217 -156.351593 -473.390808
vn 0.453192 0.198103 0.869121
v -275.242981 -154.343643 -473.260101
vn 0.427258 0.188241 0.884317
v -277.359497 -157.801743 -471.429260
vn 0.432151 0.160701 0.887367
v -276.051117 -159.114212 -471.791840
vn 0.452840 0.188959 0.871338
v -276.923676 -154.022964 -472.444153
vn 0.452861 0.224459 0.862865
v -274.612366 -151.149429 -474.401031
vn 0.458095 0.215235 0.862451
v -275.407227 -149.873917 -474.325195
vn 0.458566 0.220752 0.860805
v -277.140656 -151.376541 -472.975861
vn 0.410238 0.162510 0.897382
v -278.926453 -158.487671 -470.550690
vn 0.421845 0.173422 0.889928
v -279.647339 -157.098236 -470.511108
vn 0.435324 0.180655 0.881962
v -277.996216 -156.004807 -471.493500
vn 0.421624 0.156942 0.893086
v -281.272064 -157.852295 -469.587463
vn 0.428911 0.119167 0.895452
v -283.501251 -158.000183 -468.494781
vn 0.442015 0.153023 0.883859
v -280.323212 -155.208359 -470.526184
vn 0.441534 0.145176 0.885422
v -281.304108 -156.446808 -469.826630
vn 0.456571 0.215943 0.863082
v -279.037354 -152.737381 -471.632507
vn 0.452344 0.175692 0.874367
v -279.656799 -153.284637 -471.168701
vn 0.474846 0.197602 0.857598
v -279.136902 -151.010315 -472.021423
vn 0.516290 0.128471 0.846723
v -281.005676 -149.511383 -471.224426
vn 0.459327 0.139552 0.877237
v -280.767090 -153.867569 -470.500427
vn 0.465915 0.189678 0.864260
v -280.730652 -152.641418 -470.763977
vn 0.499338 0.151855 0.852996
v -281.903259 -150.964386 -470.447876
vn 0.556632 0.210819 0.803565
v -265.714233 -147.934570 -480.827515
vn 0.568690 0.215106 0.793928
v -266.655487 -147.330109 -480.354919
vn 0.560548 0.224653 0.797067
v -268.414734 -148.597931 -478.684448
vn 0.549059 0.229699 0.803600
v -268.234619 -146.643311 -479.386322
vn 0.519326 0.240966 0.819900
v -269.715698 -147.326157 -478.214355
vn 0.574369 0.147951 0.805115
v -268.379578 -144.082336 -479.911255
vn 0.522558 0.183876 0.832540
v -270.992920 -146.496216 -477.641083
vn 0.562499 0.193291 0.803886
v -268.365601 -145.411972 -479.623108
vn 0.490373 0.207785 0.846380
v -272.091034 -147.187210 -476.826752
vn 0.512259 0.122728 0.850017
v -274.185333 -145.097488 -475.926758
vn 0.554139 0.125523 0.822906
v -271.233582 -143.511002 -478.019562
vn 0.569303 0.136072 0.810789
v -270.400208 -141.422028 -478.909546
vn 0.554835 0.129350 0.821843
v -271.886414 -140.850983 -477.996582
vn 0.540291 0.139705 0.829800
v -271.525726 -144.623077 -477.653107
vn 0.542024 0.111918 0.832877
v -273.561829 -141.624069 -476.787964
vn 0.577193 0.107666 0.809479
v -272.144226 -139.221130 -478.092957
vn 0.558487 0.094120 0.824157
v -274.432648 -140.370407 -476.355164
vn 0.579555 0.058031 0.812864
v -274.204712 -139.198547 -476.628723
vn 0.461930 0.214595 0.860563
v -274.877838 -148.294250 -474.975433
vn 0.509997 0.109656 0.853158
v -275.608551 -146.447189 -474.932587
vn 0.500343 0.140632 0.854330
v -273.215057 -146.467224 -476.298218
vn 0.535218 0.086771 0.840246
v -275.774780 -144.239075 -475.083191
vn 0.487138 0.162551 0.858064
v -275.651398 -147.424866 -474.752289
vn 0.485726 0.181365 0.855089
v -278.112579 -149.161758 -473.040222
vn 0.528398 0.091977 0.844000
v -278.631470 -147.885773 -472.918091
vn 0.541984 0.070834 0.837398
v -277.503723 -145.406204 -473.844086
vn 0.534011 0.101781 0.839329
v -274.221741 -143.091919 -476.185547
vn 0.553035 0.075975 0.829687
v -276.085724 -141.826263 -475.093445
vn 0.580887 0.044372 0.812774
v -276.219727 -139.662582 -475.202698
vn 0.559132 0.069514 0.826160
v -277.688873 -143.765533 -473.836578
vn 0.587333 0.044861 0.808101
v -279.035858 -142.278152 -473.046967
vn 0.559819 0.066635 0.825931
v -277.359344 -141.979950 -474.248077
vn 0.586963 0.027100 0.809160
v -277.543884 -140.492722 -474.204559
vn 0.567157 0.045381 0.822358
v -280.446350 -145.581009 -471.909973
vn 0.550709 0.041324 0.833674
v -281.557831 -148.147629 -471.016937
vn 0.569517 0.046664 0.820654
v -280.544495 -146.620453 -471.763123
vn 0.592975 0.027226 0.804761
v -282.020935 -144.737976 -470.796112
vn 0.579971 0.025732 0.814231
v -280.426056 -142.627014 -472.011627
vn 0.596718 -0.005962 0.802429
v -280.091675 -140.370422 -472.245392
vn 0.595462 0.017433 0.803194
v -281.417480 -142.893524 -471.288116
vn 0.594078 0.009525 0.804351
v -282.877655 -143.267822 -470.167725
vn 0.591340 -0.005972 0.806400
v -281.026886 -141.340988 -471.600586
vn 0.602824 -0.020640 0.797608
v -281.645630 -140.155731 -471.095032
vn 0.612485 -0.025309 0.790077
v -275.205200 -136.558578 -476.035126
vn 0.601069 0.009301 0.799143
v -276.060364 -138.257050 -475.353943
vn 0.627169 -0.112880 0.770660
v -277.158173 -135.376968 -474.359528
vn 0.632894 -0.146854 0.760184
v -275.016907 -133.699600 -475.788666
vn 0.621219 -0.035426 0.782836
v -277.416870 -136.629715 -474.248688
vn 0.636889 -0.172308 0.751454
v -276.879822 -134.186554 -474.338867
vn 0.642658 -0.240121 0.727553
v -277.844971 -133.305588 -473.266357
vn 0.644492 -0.196727 0.738870
v -275.804199 -133.014725 -475.001526
vn 0.609130 -0.010714 0.792998
v -279.384949 -138.894943 -472.786713
vn 0.608994 -0.027856 0.792685
v -280.968201 -138.537659 -471.580719
vn 0.620903 -0.072271 0.780549
v -279.342133 -136.638336 -472.735992
vn 0.635460 -0.171960 0.752742
v -279.427277 -134.968918 -472.378540
vn 0.625163 -0.121623 0.770960
v -281.236389 -136.707642 -471.220123
vn 0.618929 -0.184276 0.763525
v -281.647125 -135.895111 -470.700775
vn 0.611496 -0.239958 0.753984
v -282.484924 -134.244003 -469.594604
vn 0.642507 -0.328723 0.692189
v -278.631653 -131.661804 -471.907654
vn 0.626606 -0.302501 0.718233
v -281.113159 -132.863358 -470.231506
vn 0.630553 -0.235994 0.739398
v -280.689178 -133.922256 -470.998535
vn 0.623682 -0.364980 0.691238
v -279.645325 -131.210007 -470.755157
vn 0.606168 -0.310767 0.732109
v -283.396637 -133.542328 -468.576263
vn 0.795545 0.156479 0.585340
v -257.718872 -155.269135 -487.461121
vn 0.813355 0.167973 0.556991
v -257.062775 -155.270538 -488.405121
vn 0.774228 0.154079 0.613865
v -259.231354 -154.491013 -485.669830
vn 0.779709 0.173442 0.601640
v -258.797699 -153.068665 -486.596985
vn 0.808412 0.169251 0.563759
v -257.585266 -151.682861 -488.669586
vn 0.817235 0.172334 0.549934
v -257.525513 -150.078583 -489.268311
vn 0.778582 0.173501 0.603082
v -258.888306 -150.486679 -487.279236
vn 0.758203 0.174673 0.628186
v -260.208801 -149.597900 -485.871796
vn 0.820059 0.157364 0.550217
v -257.762146 -146.894791 -489.896912
vn 0.849290 0.153171 0.505218
v -256.231171 -146.503540 -492.417725
vn 0.842116 0.141329 0.520448
v -256.953461 -145.697800 -491.428741
vn 0.863330 0.135459 0.486120
v -256.269592 -142.578323 -493.436737
vn 0.833374 0.144626 0.533453
v -257.417847 -141.245789 -491.904541
vn 0.851293 0.141202 0.505333
v -256.792450 -140.893784 -493.001709
vn 0.806372 0.154408 0.570896
v -257.978058 -141.207657 -491.079987
vn 0.828580 0.141247 0.541760
v -257.716217 -138.662552 -492.174286
vn 0.808104 0.138004 0.572645
v -258.516693 -139.270447 -490.853912
vn 0.867503 0.144466 0.475992
v -255.760635 -144.557465 -493.805511
vn 0.803085 0.167017 0.571979
v -258.611694 -146.355820 -488.831848
vn 0.789222 0.159591 0.593009
v -259.218842 -144.252380 -488.592712
vn 0.811839 0.146131 0.565299
v -257.740387 -144.711746 -490.484344
vn 0.777126 0.161071 0.608385
v -259.464233 -142.974182 -488.568817
vn 0.785877 0.146267 0.600836
v -259.007477 -139.932617 -490.032135
vn 0.758564 0.165558 0.630215
v -260.115906 -141.085907 -488.349762
vn 0.739155 0.172938 0.650955
v -261.274078 -146.054550 -485.493408
vn 0.697686 0.200764 0.687697
v -262.880463 -144.751892 -484.126892
vn 0.732385 0.195997 0.652072
v -261.272583 -143.780121 -486.180878
vn 0.653154 0.207647 0.728198
v -263.913666 -145.729126 -482.882538
vn 0.627885 0.193348 0.753908
v -264.990479 -144.106689 -482.437195
vn 0.668805 0.206443 0.714200
v -263.515045 -143.282120 -483.974121
vn 0.704190 0.201907 0.680699
v -262.636536 -142.959549 -484.943024
vn 0.734155 0.177450 0.655384
v -261.760315 -141.880188 -486.202942
vn 0.708072 0.167791 0.685915
v -263.031464 -141.709518 -484.894989
vn 0.681302 0.168552 0.712333
v -264.180786 -142.186615 -483.627747
vn 0.653845 0.159386 0.739651
v -265.157013 -139.567780 -483.271271
vn 0.622918 0.148680 0.768028
v -265.481781 -143.180069 -482.232788
vn 0.688889 0.153544 0.708418
v -264.125061 -139.633011 -484.238892
vn 0.719714 0.144346 0.679099
v -262.812897 -139.966019 -485.475586
vn 0.580830 0.186579 0.792354
v -265.803955 -144.281708 -481.786743
vn 0.605694 0.152841 0.780881
v -266.693695 -141.087906 -481.640076
vn 0.585517 0.140925 0.798317
v -268.748901 -141.593781 -480.084991
vn 0.607867 0.148931 0.779947
v -267.324402 -138.659363 -481.690186
vn 0.578447 0.138831 0.803819
v -269.718506 -138.841156 -479.849365
vn 0.605553 0.114250 0.787561
v -268.470001 -136.852753 -481.085571
vn 0.600713 0.037809 0.798570
v -272.572144 -136.827347 -478.021545
vn 0.620670 0.041579 0.782969
v -269.515533 -135.868073 -480.401917
vn 0.625616 -0.016645 0.779954
v -271.098785 -135.118576 -479.136230
vn 0.606609 0.034489 0.794252
v -271.245514 -136.573212 -479.054230
vn 0.617272 -0.039423 0.785761
v -273.380249 -135.614655 -477.383972
vn 0.909000 -0.280288 0.308476
v -244.746094 -91.368614 -470.936951
vn 0.910904 -0.229613 0.342829
v -245.210754 -90.272316 -468.729492
vn 0.920561 -0.215680 0.325653
v -244.211411 -89.149384 -470.782440
vn 0.914135 -0.187792 0.359294
v -245.084595 -88.693497 -468.159210
vn 0.911194 -0.168328 0.376021
v -244.655624 -86.989243 -468.405670
vn 0.872262 -0.393747 0.290039
v -248.457809 -97.989006 -467.151978
vn 0.861061 -0.410693 0.299843
v -249.559708 -99.200630 -465.571350
vn 0.861020 -0.431655 0.268922
v -248.775269 -99.365540 -468.207794
vn 0.845520 -0.460328 0.270544
v -250.086639 -100.935768 -466.601227
vn 0.826463 -0.503518 0.251849
v -251.518539 -103.165359 -466.089996
vn 0.829523 -0.481324 0.283228
v -252.179077 -103.165359 -464.087708
vn 0.809412 -0.531485 0.249751
v -252.479111 -104.351219 -465.406525
vn 0.792180 -0.558891 0.245135
v -253.586060 -105.674339 -464.756317
vn 0.791635 -0.546499 0.273228
v -254.107941 -105.599373 -462.995667
vn 0.775942 -0.581678 0.244060
v -254.741638 -107.001770 -464.150848
vn 0.808615 -0.521107 0.273110
v -253.000610 -104.265778 -463.646698
vn 0.817733 -0.486233 0.308043
v -253.304977 -103.731819 -461.836731
vn 0.861539 -0.384179 0.331899
v -249.876221 -98.488106 -463.809235
vn 0.850362 -0.383345 0.360459
v -251.054382 -99.480606 -462.017578
vn 0.847851 -0.418644 0.325400
v -251.121689 -100.570885 -463.150635
vn 0.859584 -0.349907 0.372398
v -250.445404 -98.112114 -462.018829
vn 0.840687 -0.387055 0.378726
v -252.673721 -100.734612 -459.603943
vn 0.834697 -0.428952 0.345370
v -252.721802 -101.852913 -460.736450
vn 0.843721 -0.413751 0.341972
v -251.963394 -101.224228 -461.849243
vn 0.838061 -0.445494 0.314944
v -252.109344 -102.067291 -462.578247
vn 0.851544 -0.355012 0.385797
v -251.788895 -99.160126 -460.016235
vn 0.847091 -0.437033 0.302388
v -250.457870 -100.705162 -465.158142
vn 0.857476 -0.269106 0.438540
v -251.166336 -95.863121 -458.830170
vn 0.855738 -0.321420 0.405465
v -251.470490 -97.934265 -459.657837
vn 0.869532 -0.269771 0.413688
v -249.904037 -95.121964 -460.913910
vn 0.863346 -0.231326 0.448467
v -250.407410 -93.657120 -459.053467
vn 0.845936 -0.242835 0.474788
v -251.501053 -94.306488 -457.341919
vn 0.848671 -0.190480 0.493431
v -251.213409 -92.812645 -457.199127
vn 0.870623 -0.187133 0.454969
v -249.549210 -91.479256 -459.650757
vn 0.878334 -0.222770 0.422969
v -249.097473 -92.429008 -461.026123
vn 0.882631 -0.188152 0.430769
v -248.097427 -90.224472 -462.080475
vn 0.883966 -0.162248 0.438498
v -247.696060 -88.685097 -462.248291
vn 0.875477 -0.157394 0.456910
v -248.884811 -89.207695 -460.138550
vn 0.858266 -0.147031 0.491692
v -250.025604 -89.726791 -458.177460
vn 0.879763 -0.298868 0.369722
v -248.909882 -95.631119 -463.535400
vn 0.883834 -0.299481 0.359372
v -247.796570 -94.524872 -465.278748
vn 0.894701 -0.257600 0.364901
v -247.133667 -92.812645 -465.617920
vn 0.882514 -0.259333 0.392321
v -248.395615 -93.619324 -463.203247
vn 0.892101 -0.314418 0.324495
v -247.301819 -94.837700 -466.819794
vn 0.883974 -0.370488 0.285181
v -247.375916 -96.875122 -468.994934
vn 0.892653 -0.338717 0.297392
v -246.844986 -95.293762 -468.634308
vn 0.902821 -0.299900 0.308179
v -245.955307 -93.421753 -469.357971
vn 0.878796 -0.350213 0.324142
v -248.323578 -96.977524 -466.276001
vn 0.904617 -0.184211 0.384362
v -245.929993 -88.930382 -466.200928
vn 0.908636 -0.157084 0.386917
v -245.562195 -87.335503 -466.390289
vn 0.888654 -0.219439 0.402668
v -247.569656 -91.518562 -463.816223
vn 0.899409 -0.224188 0.375238
v -246.411728 -90.786346 -466.052002
vn 0.892777 -0.188122 0.409340
v -247.080399 -89.779007 -463.999634
vn 0.902422 -0.268984 0.336576
v -246.270340 -92.284142 -467.443634
vn 0.877103 -0.323936 0.354621
v -249.251236 -96.670303 -463.577820
vn 0.868903 -0.303962 0.390659
v -250.152527 -96.694916 -461.476624
vn 0.657359 -0.455755 0.600139
v -266.975250 -108.341721 -444.027222
vn 0.639914 -0.500418 0.583174
v -267.821075 -109.635803 -444.198120
vn 0.654065 -0.524030 0.545519
v -266.845062 -109.519073 -445.217102
vn 0.671950 -0.482871 0.561533
v -265.648712 -108.329521 -445.572540
vn 0.735180 -0.547472 0.399731
v -259.959351 -108.374969 -453.961426
vn 0.713995 -0.601310 0.358659
v -260.418274 -109.551292 -454.847656
vn 0.751881 -0.621993 0.218633
v -255.632065 -108.240616 -464.401123
vn 0.765556 -0.587011 0.263329
v -256.067902 -107.717720 -461.767944
vn 0.731624 -0.644418 0.222377
v -257.066315 -109.449432 -463.074524
vn 0.751600 -0.591798 0.291330
v -257.186096 -108.180786 -459.698151
vn 0.734615 -0.628207 0.256314
v -257.532654 -109.334869 -461.318512
vn 0.727592 -0.626597 0.279260
v -258.396484 -109.574600 -459.554565
vn 0.709885 -0.648523 0.274739
v -258.480682 -110.557869 -461.812469
vn 0.711534 -0.631065 0.308992
v -259.015472 -110.489586 -460.059021
vn 0.640835 -0.728150 0.243165
v -262.055420 -113.220238 -459.405151
vn 0.605633 -0.761336 0.231463
v -264.018463 -114.602570 -458.572632
vn 0.745341 -0.583657 0.322197
v -258.247620 -108.406937 -457.540039
vn 0.723888 -0.611754 0.318971
v -259.505188 -109.603546 -456.885284
vn 0.743181 -0.562702 0.362006
v -258.896851 -108.184845 -455.744080
vn 0.700006 -0.655180 0.284131
v -260.150787 -110.857063 -457.982208
vn 0.698178 -0.642134 0.316562
v -260.681000 -110.694389 -456.418884
vn 0.676195 -0.676745 0.291166
v -261.205170 -111.645668 -457.326782
vn 0.686501 -0.650547 0.324816
v -261.311005 -110.929893 -455.529388
vn 0.679889 -0.662787 0.313791
v -261.678864 -111.329529 -455.559021
vn 0.663657 -0.691750 0.284679
v -262.089325 -112.223984 -456.652740
vn 0.679722 -0.664792 0.309887
v -261.106659 -112.140022 -458.830566
vn 0.703551 -0.613029 0.359459
v -259.610779 -111.005547 -459.741577
vn 0.682455 -0.678850 0.270959
v -260.355316 -112.126976 -460.882233
vn 0.698744 -0.632784 0.333679
v -259.137146 -111.134811 -461.509369
vn 0.712790 -0.523212 0.467097
v -262.016541 -108.488716 -450.649109
vn 0.687086 -0.543084 0.482673
v -263.756317 -109.120682 -448.804596
vn 0.666007 -0.593605 0.451739
v -264.757629 -110.842842 -449.425598
vn 0.701440 -0.511920 0.495903
v -263.363495 -108.341721 -448.510773
vn 0.682070 -0.633274 0.365711
v -262.171295 -110.921799 -453.798309
vn 0.674371 -0.615657 0.407665
v -263.421448 -110.878174 -451.541809
vn 0.652431 -0.665727 0.362135
v -263.770691 -112.097443 -452.985168
vn 0.724706 -0.537002 0.431775
v -260.712555 -108.341721 -452.591278
vn 0.705320 -0.581981 0.404750
v -261.611572 -109.584099 -452.705139
vn 0.694932 -0.564517 0.445410
v -262.830109 -109.546082 -450.649597
vn 0.585358 -0.722342 0.368208
v -265.317139 -112.236267 -450.561340
vn 0.626054 -0.693298 0.356924
v -265.945496 -113.429436 -451.612915
vn 0.619383 -0.669790 0.409569
v -267.524048 -113.554329 -449.263519
vn 0.600207 -0.714390 0.359719
v -267.800842 -114.609406 -450.743866
vn 0.606006 -0.649199 0.459672
v -269.042938 -113.424385 -446.917999
vn 0.583111 -0.708550 0.397415
v -269.459747 -114.690598 -448.318329
vn 0.558712 -0.742136 0.370236
v -270.652344 -115.998352 -449.037201
vn 0.663482 -0.552162 0.504885
v -265.128204 -109.905449 -447.755402
vn 0.587895 -0.684542 0.431024
v -266.940247 -112.201393 -448.130066
vn 0.681702 -0.506656 0.527809
v -264.328369 -108.341721 -447.207275
vn 0.643409 -0.569582 0.511469
v -267.388947 -110.925308 -446.020416
vn 0.629533 -0.591702 0.503564
v -268.644867 -112.059120 -445.730530
vn 0.488626 -0.806345 0.333246
v -265.812073 -112.223984 -449.777069
vn 0.632152 -0.703987 0.323706
v -264.533966 -113.360619 -454.103485
vn 0.620161 -0.714838 0.323122
v -265.601349 -113.936722 -453.294373
vn 0.610538 -0.736957 0.290067
v -265.798584 -114.721802 -454.747467
vn 0.632655 -0.720222 0.284654
v -263.862793 -113.540657 -455.900391
vn 0.610611 -0.748951 0.257346
v -264.611450 -114.506302 -456.825012
vn 0.578301 -0.772594 0.262041
v -267.087555 -116.047852 -455.625397
vn 0.579694 -0.781093 0.232052
v -266.197052 -115.915482 -457.343292
vn 0.658290 -0.677602 0.327887
v -262.868713 -112.204384 -454.897339
vn 0.600062 -0.735925 0.313591
v -266.474121 -114.789734 -453.540558
vn 0.577254 -0.742069 0.340751
v -268.403137 -115.535263 -451.676758
vn 0.565860 -0.769231 0.296793
v -268.654846 -116.217064 -452.859192
vn 0.549959 -0.766654 0.331342
v -270.089691 -116.360985 -450.707947
vn 0.538483 -0.789946 0.293294
v -270.315491 -117.213684 -452.400909
vn 0.523894 -0.795003 0.305785
v -271.710236 -117.681511 -451.178864
vn 0.542197 -0.799424 0.258734
v -269.172668 -117.074394 -454.257690
vn 0.507041 -0.822386 0.258054
v -272.095337 -118.633400 -453.157837
vn 0.788842 -0.236628 0.567217
v -256.258087 -97.474495 -451.272461
vn 0.784420 -0.213540 0.582311
v -256.414764 -96.211662 -450.583008
vn 0.797389 -0.198594 0.569852
v -255.018341 -94.854362 -452.018188
vn 0.805356 -0.163336 0.569845
v -254.242691 -92.439117 -452.347778
vn 0.741035 -0.373889 0.557740
v -261.720612 -104.867775 -447.866791
vn 0.727152 -0.403747 0.555192
v -262.653473 -106.003174 -447.396576
vn 0.775054 -0.314619 0.548002
v -258.151733 -101.264557 -450.458832
vn 0.698304 -0.362627 0.617150
v -263.802063 -105.551666 -445.679016
vn 0.688171 -0.440836 0.576268
v -264.367737 -107.138260 -446.122467
vn 0.683955 -0.314898 0.658062
v -264.768250 -104.459450 -444.086884
vn 0.672420 -0.347099 0.653738
v -265.942017 -105.753540 -443.531708
vn 0.673484 -0.405180 0.618263
v -265.841278 -106.930565 -444.307983
vn 0.659780 -0.384723 0.645507
v -267.169769 -107.146324 -443.070068
vn 0.675061 -0.302290 0.672989
v -266.389557 -104.041443 -442.251740
vn 0.691865 -0.206482 0.691873
v -263.479401 -98.636055 -443.148590
vn 0.682291 -0.241750 0.689954
v -264.232941 -100.836731 -443.101044
vn 0.671336 -0.263461 0.692746
v -267.116943 -102.841835 -441.037415
vn 0.664578 -0.219429 0.714274
v -266.111603 -100.567841 -441.218353
vn 0.651915 -0.182556 0.735989
v -266.115662 -98.258614 -440.591980
vn 0.669731 -0.204478 0.713897
v -264.992798 -99.266617 -441.873138
vn 0.816051 -0.437256 0.377979
v -254.378342 -103.024818 -458.326385
vn 0.803443 -0.434927 0.406592
v -255.396088 -103.276779 -456.526215
vn 0.800099 -0.474796 0.366619
v -255.473221 -104.428909 -457.692932
vn 0.790521 -0.454625 0.410357
v -256.474152 -104.597992 -455.862946
vn 0.784645 -0.501429 0.364555
v -256.372559 -105.629425 -457.318329
vn 0.821673 -0.293407 0.488637
v -254.576736 -99.299744 -454.680298
vn 0.830063 -0.415134 0.372371
v -253.489944 -101.871269 -458.996735
vn 0.822392 -0.396869 0.407636
v -254.529999 -101.937912 -456.870850
vn 0.833098 -0.367744 0.413173
v -253.630768 -100.421432 -457.275848
vn 0.840310 -0.335086 0.426142
v -252.835052 -99.205444 -457.843567
vn 0.848189 -0.300994 0.435865
v -252.378372 -97.989006 -457.840668
vn 0.823055 -0.348395 0.448555
v -254.829147 -100.865311 -455.341766
vn 0.799275 -0.391276 0.456139
v -255.894897 -102.071945 -454.374176
vn 0.754634 -0.453599 0.474105
v -259.482758 -105.753540 -451.755249
vn 0.765840 -0.381436 0.517683
v -258.828339 -103.954605 -451.213776
vn 0.767366 -0.497734 0.404241
v -257.885956 -106.327194 -455.137604
vn 0.762202 -0.539152 0.358277
v -257.729767 -107.013054 -456.405273
vn 0.778439 -0.423661 0.463189
v -257.626465 -104.094666 -453.227631
vn 0.765307 -0.464265 0.445829
v -258.592957 -105.581177 -453.038940
vn 0.747001 -0.501149 0.436851
v -259.446198 -106.856369 -452.969849
vn 0.779211 -0.355512 0.516180
v -256.975037 -101.598358 -452.359711
vn 0.797705 -0.318950 0.511798
v -255.889297 -100.533020 -453.295166
vn 0.815734 -0.239327 0.526593
v -254.431000 -97.117355 -453.798004
vn 0.801534 -0.231054 0.551504
v -255.402863 -97.341965 -452.453217
vn 0.795830 -0.270015 0.541984
v -256.110870 -99.429520 -452.385437
vn 0.793496 -0.523011 0.311164
v -254.971863 -105.441551 -460.296509
vn 0.786536 -0.521793 0.330293
v -255.593979 -105.857353 -459.464783
vn 0.773652 -0.559363 0.297617
v -256.143433 -106.978348 -460.060455
vn 0.816405 -0.462309 0.346053
v -253.987122 -103.555428 -459.911865
vn 0.767423 -0.551339 0.327243
v -257.030548 -107.131958 -458.131439
vn 0.841283 -0.238476 0.485151
v -252.154297 -95.441986 -456.701569
vn 0.827044 -0.221692 0.516576
v -252.954269 -94.106735 -454.850677
vn 0.831721 -0.248069 0.496691
v -251.794449 -94.106735 -456.727417
vn 0.814131 -0.194643 0.547087
v -254.188553 -94.106735 -452.938171
vn 0.837333 -0.280475 0.469263
v -252.997131 -97.294052 -456.242249
vn 0.841050 -0.154909 0.518303
v -251.507324 -90.871521 -456.058655
vn 0.829109 -0.174032 0.531310
v -252.547211 -92.103470 -454.772339
vn 0.836772 -0.121055 0.534003
v -251.758575 -87.966171 -454.874939
vn 0.826740 -0.151824 0.541710
v -252.886917 -90.876770 -453.882812
vn 0.743649 -0.428329 0.513343
v -260.351929 -105.648430 -450.311829
vn 0.734007 -0.494053 0.465989
v -260.757721 -107.358063 -451.375397
vn 0.748600 -0.378937 0.544063
v -260.305695 -104.248062 -449.351135
vn 0.727415 -0.473060 0.497073
v -261.929230 -107.153923 -449.397461
vn 0.709817 -0.462801 0.531014
v -263.081879 -107.047630 -447.636414
vn 0.914783 0.200970 0.350403
v -248.327332 -171.719086 -495.700897
vn 0.923797 0.232344 0.304329
v -247.475098 -171.811447 -498.032288
vn 0.874687 0.421223 0.239778
v -246.326187 -172.009888 -501.510620
vn 0.876501 0.432886 0.210607
v -245.962341 -171.946960 -503.020325
vn 0.884428 0.411444 0.220230
v -246.491150 -171.315536 -502.128632
vn 0.885173 0.432048 0.172635
v -246.589432 -170.573502 -503.316376
vn 0.869637 0.460428 0.178149
v -245.859451 -171.531342 -504.404236
vn 0.874250 0.465439 0.138032
v -246.323441 -170.421692 -505.225922
vn 0.910284 0.337355 0.239945
v -246.833344 -171.919525 -499.903961
vn 0.926042 0.322659 0.195798
v -247.399109 -170.205322 -500.041260
vn 0.912209 0.365659 0.184846
v -247.047882 -170.374008 -501.469330
vn 0.865018 0.203948 0.458420
v -250.529007 -171.723343 -490.766449
vn 0.841072 0.220765 0.493823
v -251.314072 -171.820740 -489.299377
vn 0.791001 0.239156 0.563136
v -252.602493 -172.033432 -487.200226
vn 0.817037 0.232614 0.527581
v -251.999115 -171.933014 -488.132507
vn 0.886701 0.200904 0.416411
v -249.670914 -171.664383 -492.478607
vn 0.906921 0.188835 0.376610
v -249.218246 -171.680298 -493.546631
vn 0.862885 0.211631 0.458958
v -250.609787 -170.036667 -491.364410
vn 0.924695 0.215606 0.313773
v -248.827927 -169.066666 -495.968536
vn 0.929485 0.268365 0.253057
v -247.921997 -169.978790 -498.154175
vn 0.940964 0.243305 0.235348
v -248.564468 -168.235260 -497.516327
vn 0.931879 0.218169 0.289834
v -249.228699 -167.161118 -496.045563
vn 0.943373 0.241642 0.227280
v -249.060059 -166.568436 -497.176971
vn 0.949250 0.273517 0.155283
v -248.718002 -166.815155 -498.652405
vn 0.892742 0.435636 0.115030
v -247.091248 -169.228287 -504.228058
vn 0.908651 0.393705 0.139103
v -247.316330 -169.260712 -502.558777
vn 0.912520 0.398074 0.094050
v -247.719315 -168.052063 -503.474884
vn 0.937755 0.294607 0.183906
v -247.966751 -169.035477 -499.186432
vn 0.940144 0.317273 0.124364
v -248.086838 -167.978607 -500.569702
vn 0.952304 0.281845 0.116966
v -249.373306 -164.597137 -498.529327
vn 0.947745 0.308296 0.082060
v -248.905869 -165.666046 -500.011688
vn 0.925286 0.352046 0.141100
v -247.649155 -168.854889 -501.355530
vn 0.931731 0.356009 0.071661
v -248.395004 -166.701950 -502.029510
vn 0.942358 0.332998 0.032766
v -249.142105 -164.721207 -501.597198
vn 0.914195 0.402419 0.048034
v -248.242950 -166.713150 -504.412018
vn 0.929391 0.368401 0.022657
v -248.891632 -165.240524 -503.616028
vn 0.950681 0.277272 0.139017
v -249.958862 -163.008240 -497.595062
vn 0.951744 0.280589 0.124309
v -250.488510 -161.016785 -497.948090
vn 0.953347 0.296783 0.055215
v -249.608765 -163.554108 -499.661407
vn 0.957872 0.279622 0.065521
v -250.925507 -159.233124 -499.000610
vn 0.939655 0.342122 0.000725
v -249.531357 -163.575836 -503.101379
vn 0.949057 0.314920 0.010753
v -249.747940 -162.974579 -501.270905
vn 0.957841 0.287277 0.003656
v -250.314209 -161.181534 -500.879730
vn 0.964885 0.261826 0.021096
v -251.283585 -157.755951 -500.435791
vn 0.949709 0.312529 -0.019469
v -250.166672 -161.733215 -502.832520
vn 0.960064 0.277978 -0.031711
v -250.765335 -159.742813 -502.397766
vn 0.967486 0.247601 0.051615
v -251.839447 -155.624191 -500.084686
vn 0.969484 0.243927 -0.024510
v -251.397430 -157.334671 -501.861176
vn 0.974988 0.221666 0.016185
v -252.023453 -154.748077 -501.261383
vn 0.882327 0.463979 0.078883
v -246.948547 -169.144104 -505.920319
vn 0.898536 0.434888 0.059214
v -247.627594 -167.938477 -505.163605
vn 0.911892 0.410399 0.004993
v -248.659042 -165.705658 -505.970215
vn 0.893510 0.448742 0.016442
v -247.881821 -167.292603 -507.060028
vn 0.906609 0.419437 -0.046187
v -248.849182 -165.417099 -508.391235
vn 0.921498 0.386818 -0.034839
v -249.507751 -163.761215 -506.486511
vn 0.913722 0.398395 -0.079958
v -249.799286 -163.340714 -508.329620
vn 0.928794 0.370561 -0.005081
v -249.329376 -164.113663 -504.742981
vn 0.937182 0.347641 -0.028900
v -249.934006 -162.545380 -504.759613
vn 0.948284 0.312601 -0.055127
v -250.659180 -160.458664 -504.680969
vn 0.930595 0.358697 -0.073004
v -250.344604 -161.748505 -506.823883
vn 0.920026 0.373735 -0.117789
v -250.746780 -161.367249 -509.287384
vn 0.934385 0.340412 -0.105095
v -250.996765 -160.355652 -508.062958
vn 0.909009 0.401894 -0.110381
v -250.341919 -162.617264 -510.336456
vn 0.959925 0.271820 -0.068241
v -251.196289 -158.538498 -503.967651
vn 0.969356 0.235318 -0.070532
v -251.586166 -156.887451 -503.402740
vn 0.960588 0.255736 -0.108950
v -251.708572 -157.261612 -505.732788
vn 0.974373 0.215892 -0.063144
v -251.922424 -155.346664 -503.264923
vn 0.946743 0.309356 -0.089317
v -251.044846 -159.649399 -506.097900
vn 0.944479 0.306007 -0.119661
v -251.400970 -158.888016 -507.177826
vn 0.947567 0.283269 -0.147900
v -251.955276 -157.561417 -508.157928
vn 0.959610 0.234967 -0.154725
v -252.304718 -155.892395 -507.526672
vn 0.969263 0.213355 -0.122510
v -252.199387 -155.183380 -505.702911
vn 0.980855 0.191269 -0.036597
v -252.320816 -153.379456 -502.873718
vn 0.982412 0.182544 0.039291
v -252.513824 -152.347946 -501.234802
vn 0.987958 0.153556 -0.018937
v -252.733780 -151.089386 -502.601166
vn 0.991152 0.120631 -0.055374
v -252.957413 -149.788803 -503.732483
vn 0.984469 0.154813 -0.082792
v -252.809647 -151.349594 -504.680756
vn 0.976458 0.188208 -0.105387
v -252.442871 -153.514526 -504.893646
vn 0.968571 0.193497 -0.156299
v -252.675858 -153.953094 -507.195679
vn 0.978379 0.149290 -0.143134
v -252.998962 -151.703064 -506.722626
vn 0.987976 0.116257 -0.101925
v -253.088654 -149.833359 -505.421753
vn 0.983157 0.104284 -0.150094
v -253.351715 -149.676117 -507.322449
vn 0.921630 0.353651 -0.159782
v -251.782089 -159.404877 -510.911713
vn 0.913038 0.381272 -0.144890
v -251.338150 -160.734985 -511.479095
vn 0.918623 0.352054 -0.179416
v -252.512238 -158.429260 -512.749634
vn 0.932594 0.333002 -0.139208
v -251.597412 -159.084747 -509.075684
vn 0.933590 0.311368 -0.177370
v -252.276016 -157.760086 -510.368713
vn 0.948903 0.261754 -0.176259
v -252.447937 -156.457306 -509.195648
vn 0.956040 0.219081 -0.194913
v -252.891617 -154.815414 -509.343475
vn 0.938965 0.274929 -0.206784
v -252.836609 -156.199661 -510.751770
vn 0.926776 0.316877 -0.201681
v -253.125793 -157.158112 -513.436096
vn 0.942869 0.242905 -0.228023
v -253.385605 -155.034622 -511.750946
vn 0.968062 0.165981 -0.187902
v -253.190308 -152.740982 -508.793823
vn 0.957519 0.178626 -0.226385
v -253.514603 -153.545486 -510.953156
vn 0.968851 0.126359 -0.212979
v -253.742874 -151.402206 -510.481354
vn 0.975794 0.126309 -0.178526
v -253.391129 -151.030624 -508.492401
vn 0.978391 0.090936 -0.185694
v -253.712555 -149.530975 -509.321655
vn 0.960105 0.145830 -0.238604
v -254.033813 -152.675766 -512.464355
vn 0.943781 0.204290 -0.259889
v -254.281647 -154.668106 -514.819885
vn 0.964744 0.102286 -0.242501
v -254.275543 -150.798386 -512.442749
vn 0.972668 0.076960 -0.219076
v -254.130234 -149.488602 -511.315796
vn 0.994184 0.107675 0.001975
v -253.038498 -148.756393 -502.488586
vn 0.995125 0.084766 -0.050404
v -253.114807 -148.265671 -503.753174
vn 0.990618 0.074079 -0.114844
v -253.328491 -148.095123 -506.070679
vn 0.995968 0.049033 -0.075123
v -253.333145 -146.301590 -505.107819
vn 0.997999 0.063123 -0.003712
v -253.372589 -144.646698 -503.509583
vn 0.990900 0.041213 -0.128136
v -253.505051 -146.483856 -506.758606
vn 0.999212 0.031589 -0.024026
v -253.468414 -142.958496 -505.045624
vn 0.998061 0.052805 0.032961
v -253.481750 -142.613113 -503.574219
vn 0.994695 0.019171 -0.101071
v -253.531403 -143.881714 -506.380371
vn 0.997943 0.000148 -0.064113
v -253.560959 -141.276947 -506.426392
vn 0.998050 0.032875 0.053066
v -253.552521 -140.829147 -503.586548
vn 0.999962 0.007296 0.004804
v -253.521454 -139.971848 -505.133057
vn 0.996609 0.017966 0.080293
v -253.599594 -138.750763 -503.610931
vn 0.985658 0.061704 -0.157073
v -253.651917 -147.704941 -508.176910
vn 0.987612 0.020642 -0.155550
v -253.772064 -145.467300 -508.379791
vn 0.983167 0.015342 -0.182063
v -254.092392 -145.848618 -510.257629
vn 0.985526 -0.013718 -0.168971
v -254.059601 -144.042007 -510.035797
vn 0.980313 0.046955 -0.191783
v -254.050705 -147.670242 -510.371094
vn 0.980562 0.017378 -0.195439
v -254.550125 -146.492386 -512.669250
vn 0.983240 -0.010295 -0.182023
v -254.520844 -144.671371 -512.505188
vn 0.991471 -0.015475 -0.129403
v -253.727951 -142.701157 -508.074341
vn 0.995417 -0.036183 -0.088521
v -253.660583 -139.808258 -508.010406
vn 0.986370 -0.039365 -0.159764
v -254.028412 -142.308578 -510.148438
vn 0.988639 -0.057720 -0.138788
v -254.006546 -140.458878 -510.596710
vn 0.988941 -0.077585 -0.126396
v -253.934845 -138.567703 -511.104065
vn 0.999386 -0.009759 0.033665
v -253.512604 -137.406174 -505.130066
vn 0.992647 0.022927 0.118856
v -253.636261 -136.202042 -503.572662
vn 0.999267 -0.021633 -0.031572
v -253.539062 -138.455536 -506.374878
vn 0.996555 -0.003427 0.082866
v -253.490082 -134.804138 -505.161041
vn 0.986193 0.024804 0.163730
v -253.706375 -133.580872 -503.633392
vn 0.999535 -0.023869 0.018986
v -253.437286 -134.996948 -506.415619
vn 0.992594 -0.006848 0.121287
v -253.448578 -132.319366 -505.433136
vn 0.978794 0.028443 0.202861
v -253.754028 -130.987564 -503.658691
vn 0.998498 -0.032874 0.043838
v -253.384506 -132.930954 -506.511261
vn 0.995479 -0.020384 0.092764
v -253.290543 -130.809113 -506.782776
vn 0.987205 0.015664 0.158682
v -253.453766 -130.296082 -505.285004
vn 0.972466 0.047143 0.228227
v -253.842636 -128.715851 -503.716919
vn 0.975583 0.027341 0.217924
v -253.596466 -127.376129 -505.063599
vn 0.985359 0.013797 0.169934
v -253.405884 -128.495392 -505.893616
vn 0.990871 -0.007639 0.134596
v -253.256760 -128.439346 -506.839233
vn 0.996544 -0.053477 -0.063571
v -253.554733 -136.821640 -508.460388
vn 0.991202 -0.081421 -0.104347
v -253.720459 -136.618988 -510.573883
vn 0.999199 -0.037054 -0.015086
v -253.475098 -136.221985 -507.166687
vn 0.998259 -0.055525 -0.019899
v -253.393707 -133.670151 -508.516418
vn 0.991977 -0.065902 -0.107881
v -253.760315 -139.085800 -509.377930
vn 0.993065 -0.091817 -0.073421
v -253.570206 -134.267776 -511.008209
vn 0.989052 -0.108170 -0.100372
v -253.969849 -135.658051 -513.704041
vn 0.989628 -0.122651 -0.074788
v -253.865753 -134.498260 -514.213196
vn 0.995030 -0.093794 -0.033426
v -253.333862 -132.083206 -510.488190
vn 0.997867 -0.061846 0.020901
v -253.220032 -131.042572 -508.393433
vn 0.996808 -0.079235 0.009819
v -253.118530 -129.943481 -509.822540
vn 0.996864 -0.039835 0.068380
v -253.123474 -129.046448 -508.246979
vn 0.991724 -0.114379 -0.058316
v -253.425171 -131.997833 -512.352600
vn 0.994033 -0.104566 -0.031042
v -253.158478 -129.982651 -511.695251
vn 0.995852 -0.090943 0.002761
v -252.906738 -127.498245 -511.486816
vn 0.948193 -0.290564 0.128459
v -241.164352 -89.026459 -483.074646
vn 0.872086 -0.488680 0.025664
v -244.330200 -97.791283 -490.097504
vn 0.857252 -0.513463 0.038408
v -245.177414 -99.209892 -489.042175
vn 0.858604 -0.512582 0.007616
v -245.041702 -99.065010 -491.231537
vn 0.840578 -0.541282 0.021044
v -245.939896 -100.494675 -490.166473
vn 0.879565 -0.474801 -0.030479
v -243.976807 -97.150467 -494.405151
vn 0.878323 -0.478068 0.000647
v -244.052979 -97.366592 -492.414276
vn 0.852342 -0.522411 -0.024477
v -245.436356 -99.689980 -494.133667
vn 0.824171 -0.566340 0.001420
v -246.740753 -101.719315 -491.693329
vn 0.839492 -0.543322 -0.007360
v -245.890488 -100.447701 -492.856232
vn 0.916518 -0.388137 0.096664
v -242.705811 -93.713387 -484.607910
vn 0.902588 -0.421370 0.088213
v -243.467239 -95.468246 -484.790619
vn 0.928150 -0.363507 0.080003
v -241.872482 -92.113281 -486.441101
vn 0.920686 -0.372865 0.115366
v -242.463150 -92.812645 -483.517059
vn 0.900997 -0.429818 0.058823
v -243.176315 -95.400826 -487.782837
vn 0.888664 -0.453628 0.067065
v -243.866608 -96.641907 -486.790894
vn 0.915334 -0.395817 0.074111
v -242.670944 -94.171890 -487.021973
vn 0.927300 -0.371270 0.047674
v -242.011078 -92.812645 -488.434052
vn 0.918421 -0.393523 0.040531
v -242.365631 -93.810028 -489.256439
vn 0.948187 -0.304971 0.089075
v -240.774963 -88.930382 -486.182159
vn 0.933644 -0.341757 0.107291
v -241.643356 -91.035965 -484.541809
vn 0.943807 -0.312056 0.108855
v -241.352448 -90.155853 -484.458008
vn 0.942107 -0.326481 0.076452
v -241.036835 -89.956161 -486.993011
vn 0.943682 -0.325986 0.056554
v -240.988358 -90.224472 -489.075714
vn 0.933471 -0.355647 0.046333
v -241.345276 -91.242935 -489.332947
vn 0.949196 -0.306832 0.069868
v -240.365158 -88.214111 -488.190002
vn 0.948321 -0.314293 0.043672
v -240.297211 -88.501053 -490.897522
vn 0.921869 -0.385234 -0.041857
v -241.545578 -91.917603 -496.218597
vn 0.909420 -0.415500 -0.017752
v -242.353485 -93.876358 -494.508972
vn 0.950936 -0.308729 0.020181
v -240.096451 -88.111061 -493.024231
vn 0.936872 -0.348739 0.025521
v -241.091400 -90.905090 -492.413422
vn 0.926784 -0.375395 -0.012219
v -241.300079 -91.518562 -494.221863
vn 0.921957 -0.387087 0.012602
v -241.861084 -92.812645 -493.045715
vn 0.931438 -0.361203 -0.044227
v -240.945984 -90.332520 -496.953888
vn 0.940889 -0.338363 -0.015417
v -240.602234 -89.578201 -494.624451
vn 0.950760 -0.309689 -0.012173
v -239.818771 -87.276344 -495.077087
vn 0.943033 -0.330714 -0.036302
v -240.321274 -88.573036 -497.282288
vn 0.897919 -0.440051 -0.009805
v -243.061020 -95.411537 -492.828613
vn 0.900204 -0.434973 0.020789
v -242.974152 -95.230911 -490.360413
vn 0.916266 -0.400384 0.012233
v -242.441238 -94.097275 -491.326508
vn 0.926657 -0.374842 0.028280
v -241.835175 -92.650177 -490.996033
vn 0.885917 -0.462400 0.036559
v -243.573532 -96.335678 -489.046326
vn 0.963087 0.049824 0.264540
v -253.958374 -126.444946 -503.733307
vn 0.981925 0.006402 0.189162
v -253.340698 -125.905212 -506.413635
vn 0.964017 0.036428 0.263335
v -253.681259 -124.521698 -505.013702
vn 0.949936 0.068024 0.304950
v -254.302139 -125.174774 -502.860229
vn 0.972167 0.020509 0.233390
v -253.412094 -123.496445 -506.171112
vn 0.956006 0.043609 0.290088
v -253.920654 -122.276566 -504.520935
vn 0.963859 0.036645 0.263879
v -253.459320 -120.270401 -506.434265
vn 0.995364 -0.068215 0.067804
v -252.293869 -120.986504 -513.191406
vn 0.994445 -0.055586 0.089381
v -252.609802 -123.412636 -510.855591
vn 0.995486 -0.093223 0.017828
v -252.492065 -123.244568 -513.048584
vn 0.990039 -0.021816 0.139096
v -252.590042 -121.847321 -510.459595
vn 0.990157 -0.021163 0.138351
v -252.375320 -118.968430 -511.674255
vn 0.992040 -0.026697 0.123062
v -253.050491 -126.499771 -508.232666
vn 0.996339 -0.061453 0.059425
v -252.951080 -127.413994 -509.801422
vn 0.993361 -0.049715 0.103742
v -252.804489 -124.982071 -509.794464
vn 0.986421 -0.018062 0.163240
v -252.989395 -123.950706 -508.223541
vn 0.992869 -0.112462 -0.039542
v -252.844254 -126.498825 -513.708862
vn 0.995998 -0.078018 0.043608
v -252.655991 -124.579887 -511.392090
vn 0.994947 -0.100194 -0.006517
v -252.684372 -125.156731 -513.033875
vn 0.978746 0.010000 0.204831
v -252.992096 -121.930130 -508.154785
vn 0.982946 0.003276 0.183865
v -252.640656 -118.888542 -510.073181
vn 0.973194 0.021818 0.228950
v -252.954666 -118.231781 -508.665955
vn 0.963811 0.020562 0.265794
v -253.352844 -116.781502 -507.298828
vn 0.955475 0.025967 0.293929
v -254.074051 -117.441147 -504.786285
vn 0.960584 -0.002348 0.277980
v -253.670822 -116.088600 -506.219879
vn 0.958747 -0.030379 0.282632
v -254.420593 -116.356956 -503.713470
vn 0.966799 -0.013095 0.255202
v -253.533188 -114.849693 -506.700684
vn 0.967158 -0.070146 0.244304
v -254.066330 -114.769783 -504.711304
vn 0.971490 -0.082461 0.222278
v -253.552567 -113.449768 -506.411499
vn 0.970319 -0.146729 0.192228
v -253.963120 -113.453308 -504.613922
vn 0.882690 -0.469597 -0.018356
v -252.871414 -109.658760 -502.553101
vn 0.924613 -0.378723 0.040752
v -253.393311 -110.779671 -503.637268
vn 0.905872 -0.423206 -0.017113
v -252.466324 -108.732521 -505.052582
vn 0.954347 -0.272900 0.121436
v -253.876755 -112.229347 -503.622375
vn 0.967387 -0.200270 0.155095
v -253.683578 -112.230682 -505.001343
vn 0.947922 -0.308263 0.080117
v -253.553955 -111.224556 -503.700623
vn 0.956046 -0.271602 0.110492
v -253.329208 -111.007523 -505.386261
vn 0.971880 -0.157186 0.175335
v -253.426636 -112.144615 -506.376129
vn 0.967486 -0.210905 0.139606
v -253.140579 -110.968521 -506.776581
vn 0.942858 -0.327591 0.060858
v -253.004700 -109.951988 -505.239685
vn 0.961954 -0.252145 0.105202
v -252.850113 -109.890076 -507.000824
vn 0.946346 -0.318450 0.054938
v -252.565109 -108.999840 -507.109100
vn 0.929297 -0.369318 0.003378
v -252.206970 -108.055939 -507.306946
vn 0.991646 -0.041230 0.122221
v -252.146637 -118.301483 -513.226440
vn 0.982840 -0.004571 0.184403
v -252.400940 -116.396263 -511.379944
vn 0.987787 -0.032025 0.152485
v -252.021133 -115.606743 -513.460693
vn 0.980196 -0.013446 0.197574
v -252.311981 -114.784332 -511.753113
vn 0.977180 -0.032883 0.209854
v -252.413483 -112.681862 -511.144257
vn 0.982897 -0.068225 0.171052
v -251.866135 -109.990128 -513.329590
vn 0.978911 -0.132353 0.155616
v -252.213898 -109.662338 -511.191406
vn 0.981095 -0.147704 0.125047
v -251.934662 -108.378708 -511.900513
vn 0.988262 -0.090374 0.123169
v -251.641891 -108.038544 -513.867798
vn 0.972440 0.002309 0.233143
v -252.860199 -115.073059 -509.333801
vn 0.971753 -0.032788 0.233712
v -252.993790 -113.547867 -508.733978
vn 0.974040 -0.097908 0.204110
v -253.056473 -112.101967 -508.113708
vn 0.977954 -0.098802 0.183969
v -252.536301 -110.893471 -510.068237
vn 0.973401 -0.163235 0.160764
v -252.890823 -110.769920 -508.108490
vn 0.972168 -0.192262 0.133880
v -252.530701 -109.628738 -509.117981
vn 0.967935 -0.235158 0.088338
v -252.245987 -108.523399 -509.594391
vn 0.926467 -0.362384 -0.101671
v -240.556152 -88.220978 -502.245392
vn 0.910747 -0.393108 -0.126517
v -241.523468 -90.050751 -503.951477
vn 0.927875 -0.354476 -0.115740
v -240.360962 -87.158653 -504.027740
vn 0.918379 -0.377229 -0.119492
v -240.966309 -88.836334 -503.650543
vn 0.888267 -0.436631 -0.142603
v -243.383987 -92.951942 -507.434082
vn 0.901480 -0.409333 -0.140639
v -242.384003 -90.748367 -507.622131
vn 0.919263 -0.375166 -0.119188
v -240.969299 -87.366653 -507.902252
vn 0.805454 -0.589908 -0.057027
v -247.755829 -102.916046 -496.768616
vn 0.798485 -0.601524 -0.024305
v -248.295334 -103.871315 -493.906738
vn 0.859412 -0.507959 -0.058215
v -245.029053 -98.811623 -496.804443
vn 0.822564 -0.567891 -0.029799
v -246.826492 -101.771767 -494.563812
vn 0.812087 -0.583508 -0.005800
v -247.526917 -102.833252 -492.121063
vn 0.835999 -0.546310 -0.051493
v -246.142242 -100.617012 -496.656189
vn 0.816287 -0.573719 -0.067245
v -247.121704 -101.939331 -497.744019
vn 0.835946 -0.540897 -0.092867
v -246.110077 -100.237961 -499.273590
vn 0.866811 -0.490875 -0.087638
v -244.701645 -97.930618 -499.027039
vn 0.853100 -0.512408 -0.098282
v -245.487946 -99.140945 -499.761841
vn 0.842639 -0.521369 -0.134659
v -245.844864 -99.356758 -501.378479
vn 0.850325 -0.500226 -0.163468
v -245.113831 -97.423592 -503.820770
vn 0.819009 -0.550818 -0.160697
v -247.355438 -100.996773 -503.826416
vn 0.814365 -0.564363 -0.135295
v -247.603363 -101.885689 -501.865601
vn 0.825810 -0.546827 -0.137905
v -246.748672 -100.598000 -502.042603
vn 0.834846 -0.524546 -0.166987
v -246.156738 -99.163429 -503.792603
vn 0.803863 -0.590788 -0.069094
v -249.797134 -105.419075 -498.930359
vn 0.804480 -0.587671 -0.086343
v -248.645691 -103.803207 -499.380371
vn 0.796875 -0.602373 -0.046236
v -249.849655 -105.685303 -497.041107
vn 0.809674 -0.575904 -0.112971
v -247.980423 -102.516121 -501.446198
vn 0.811466 -0.577241 -0.091192
v -249.593399 -104.855713 -501.007599
vn 0.816424 -0.563365 -0.126776
v -249.528091 -104.429039 -502.755463
vn 0.814547 -0.576451 -0.064947
v -250.719162 -106.508423 -500.527222
vn 0.829289 -0.557103 -0.043777
v -251.886627 -108.191345 -500.534515
vn 0.824481 -0.559161 -0.087007
v -251.117126 -106.876846 -502.082642
vn 0.815314 -0.569086 -0.106791
v -247.123627 -101.631035 -499.850372
vn 0.822548 -0.548868 -0.148862
v -249.533981 -104.039001 -504.368927
vn 0.884932 -0.460427 -0.070015
v -243.795853 -96.487801 -497.757385
vn 0.900611 -0.432209 -0.045769
v -242.761856 -94.670036 -495.796600
vn 0.901579 -0.423095 -0.090259
v -242.407532 -93.182892 -500.205017
vn 0.893284 -0.435786 -0.110152
v -243.089813 -94.421501 -501.046875
vn 0.878927 -0.465656 -0.103209
v -244.114761 -96.636581 -500.161285
vn 0.913885 -0.400177 -0.068358
v -241.900650 -92.391144 -498.614105
vn 0.928789 -0.363656 -0.071457
v -241.054855 -90.219032 -499.550659
vn 0.943605 -0.326839 -0.052778
v -240.017563 -87.469910 -499.263153
vn 0.912770 -0.396225 -0.099286
v -241.711929 -91.530540 -500.679443
vn 0.921522 -0.373250 -0.107150
v -241.222931 -90.261459 -501.045227
vn 0.905275 -0.406193 -0.124437
v -242.252518 -92.281624 -502.281647
vn 0.896032 -0.421649 -0.139064
v -242.903259 -93.138664 -503.982788
vn 0.883094 -0.451614 -0.127242
v -243.760437 -95.366798 -502.492340
vn 0.862779 -0.489632 -0.125990
v -244.848984 -97.646339 -501.574585
vn 0.867377 -0.472578 -0.155972
v -244.431564 -94.919312 -507.573547
vn 0.873951 -0.462076 -0.150649
v -244.125702 -95.605881 -504.076050
vn 0.881144 -0.455466 -0.127027
v -243.878601 -93.763313 -507.955811
vn 0.895481 -0.422811 -0.139086
v -242.654404 -90.428078 -510.264709
vn 0.911188 -0.403542 -0.083008
v -241.082062 -86.788338 -510.951202
vn 0.907439 -0.400122 -0.128287
v -241.732132 -88.829536 -508.939484
vn 0.894891 -0.441418 -0.065730
v -242.249130 -88.779541 -513.318237
vn 0.896585 -0.426866 -0.117986
v -242.534302 -89.644516 -512.078552
vn 0.887071 -0.438561 -0.144114
v -242.838455 -90.592941 -510.895905
vn 0.865642 -0.497336 0.057630
v -241.684570 -87.730148 -515.571960
vn 0.884118 -0.467179 -0.008944
v -242.087158 -88.379944 -514.097717
vn 0.848386 -0.504166 -0.161425
v -249.547165 -102.741058 -508.687500
vn 0.868926 -0.479156 -0.124005
v -250.603546 -104.586609 -508.599426
vn 0.824039 -0.534327 -0.188291
v -247.384567 -100.403900 -505.761841
vn 0.825915 -0.536795 -0.172383
v -249.206924 -102.974228 -506.315033
vn 0.822196 -0.529153 -0.209740
v -247.307678 -98.976532 -509.276001
vn 0.834787 -0.518708 -0.184587
v -245.888550 -97.245155 -508.017578
vn 0.831357 -0.519220 -0.198131
v -248.583008 -101.000679 -509.177612
vn 0.828821 -0.510423 -0.229180
v -247.649200 -99.271156 -509.805481
vn 0.839808 -0.523040 -0.145436
v -250.055161 -104.274513 -506.365479
vn 0.836064 -0.535914 -0.117440
v -250.667145 -105.745750 -504.377808
vn 0.862315 -0.494950 -0.106948
v -250.985367 -105.749008 -506.634460
vn 0.848058 -0.526270 -0.061950
v -252.001236 -108.181717 -502.502197
vn 0.865289 -0.495481 -0.075988
v -251.748901 -107.418900 -504.820801
vn 0.887371 -0.456799 -0.062506
v -251.793716 -107.259941 -506.347595
vn 0.902698 -0.425415 -0.064481
v -251.497223 -106.429321 -507.964691
vn 0.881348 -0.451836 -0.138092
v -250.302826 -103.353836 -510.993835
vn 0.920937 -0.381600 -0.079102
v -250.937744 -104.495331 -511.731506
vn 0.964280 -0.258877 0.056103
v -251.872711 -107.372093 -510.527710
vn 0.981155 -0.182730 0.062808
v -251.633362 -106.826767 -512.309570
vn 0.988814 -0.123182 0.084103
v -251.482437 -106.632050 -514.098816
vn 0.977333 -0.209997 0.026868
v -251.360306 -105.632645 -513.351562
vn 0.952511 -0.304093 -0.015852
v -251.355682 -105.673088 -511.441437
vn 0.957952 -0.282642 -0.049416
v -251.033127 -104.384674 -513.898682
vn 0.939197 -0.325923 -0.108091
v -250.626572 -103.041138 -514.299377
vn 0.850593 -0.480939 -0.212578
v -248.719925 -100.171570 -511.752289
vn 0.857780 -0.482331 -0.177680
v -249.539215 -102.029716 -510.722809
vn 0.875266 -0.451135 -0.174320
v -249.807037 -101.913544 -512.361694
vn 0.876066 -0.428809 -0.220525
v -249.436005 -100.712456 -513.406616
vn 0.917140 -0.359041 -0.173043
v -250.142731 -101.645851 -514.650024
vn 0.910714 -0.390586 -0.134322
v -250.422394 -102.969543 -513.016602
vn 0.935003 -0.353831 -0.023943
v -251.665131 -106.649574 -509.199280
vn 0.907658 -0.412695 -0.076418
v -251.227402 -105.589699 -509.502228
vn 0.945374 -0.325765 0.012020
v -252.045654 -107.690941 -508.921875
vn 0.849975 -0.497668 -0.172827
v -245.068985 -96.028755 -507.616760
vn 0.843003 0.224673 0.488742
v -251.533966 -168.380035 -490.468353
vn 0.811619 0.236766 0.534057
v -252.476730 -168.161942 -489.055542
vn 0.781115 0.249686 0.572291
v -253.479813 -168.019760 -487.676636
vn 0.788032 0.256007 0.559880
v -253.231018 -165.822540 -489.013092
vn 0.689746 -0.310645 0.654026
v -271.948242 -129.047134 -477.228363
vn 0.689147 -0.221742 0.689860
v -270.857605 -129.897903 -478.693604
vn 0.657864 -0.212621 0.722501
v -274.228729 -131.635315 -476.001953
vn 0.654283 -0.136349 0.743856
v -273.356262 -132.908493 -477.065216
vn 0.674321 -0.168147 0.719039
v -272.049316 -131.284973 -477.927612
vn 0.674270 -0.267520 0.688326
v -273.097717 -130.341232 -476.631165
vn 0.672349 -0.360065 0.646761
v -273.907684 -129.436234 -475.407990
vn 0.632522 -0.100322 0.768018
v -274.047363 -134.849792 -476.760956
vn 0.638094 -0.472661 0.607806
v -276.237518 -128.960297 -472.665039
vn 0.617543 -0.498669 0.608252
v -277.547424 -129.047134 -471.397369
vn 0.634420 -0.415343 0.651922
v -278.136780 -130.023590 -471.496613
vn 0.657187 -0.280269 0.699682
v -275.901001 -131.247925 -474.304688
vn 0.660657 -0.414653 0.625775
v -274.743591 -129.047134 -474.305542
vn 0.664649 -0.316997 0.676575
v -274.903290 -130.341232 -474.877380
vn 0.654065 -0.370860 0.659289
v -276.913300 -130.341232 -472.887238
vn 0.615608 -0.435564 0.656743
v -279.797943 -130.341232 -470.119049
vn 0.594116 -0.522716 0.611387
v -279.477203 -128.769333 -469.222778
vn 0.561726 -0.574846 0.594992
v -281.373871 -129.047134 -467.672302
vn 0.581962 -0.501243 0.640372
v -281.557617 -129.628082 -467.990540
vn 0.599725 -0.438461 0.669390
v -281.750763 -130.341232 -468.325104
vn 0.904639 0.198213 0.377280
v -249.438248 -169.584625 -494.067627
vn 0.876143 0.208841 0.434464
v -250.397400 -168.286240 -492.616150
vn 0.846003 0.229588 0.481215
v -251.333633 -165.974304 -491.944305
vn 0.819975 0.243276 0.518129
v -252.234344 -166.245270 -490.292603
vn 0.879963 0.219071 0.421513
v -250.469025 -165.962494 -493.564056
vn 0.907131 0.207625 0.366067
v -249.940552 -166.393326 -494.535339
vn 0.846191 0.240015 0.475766
v -251.554199 -163.519012 -492.730164
vn 0.809816 0.251588 0.530002
v -252.753632 -164.023697 -490.556244
vn 0.815960 0.256888 0.517898
v -252.549271 -162.121902 -491.779938
vn 0.920432 0.229995 0.316080
v -250.037231 -164.710480 -495.360352
vn 0.885104 0.236745 0.400678
v -250.837875 -163.602142 -494.047668
vn 0.883005 0.262028 0.389414
v -251.217972 -161.959503 -494.257568
vn 0.944529 0.257139 0.204315
v -249.901382 -163.797226 -496.706787
vn 0.915107 0.257796 0.310034
v -250.492538 -162.891251 -495.369659
vn 0.931019 0.274606 0.240406
v -250.711624 -161.340775 -496.221588
vn 0.920914 0.287040 0.263676
v -251.354645 -159.462494 -495.901764
vn 0.842171 0.265479 0.469328
v -251.985855 -161.363724 -493.083862
vn 0.887674 0.274348 0.369822
v -251.506088 -160.428421 -494.613678
vn 0.847634 0.286277 0.446724
v -252.305435 -159.473236 -493.659149
vn 0.814353 0.275306 0.510917
v -252.968048 -160.275330 -492.082458
vn 0.772984 0.262321 0.577654
v -254.348724 -163.608765 -488.494263
vn 0.795305 0.263909 0.545749
v -253.450180 -161.863647 -490.548676
vn 0.800154 0.274712 0.533185
v -253.930573 -158.775101 -491.382629
vn 0.775267 0.269926 0.571053
v -254.648254 -159.629730 -489.936188
vn 0.754335 0.267456 0.599538
v -255.205856 -160.780228 -488.667114
vn 0.942473 0.284658 0.175256
v -251.299072 -158.632339 -497.301819
vn 0.860017 0.278218 0.427745
v -252.775467 -156.888046 -494.420197
vn 0.882929 0.263625 0.388508
v -253.121719 -155.052582 -494.929993
vn 0.825308 0.274978 0.493208
v -253.363693 -157.624954 -492.907806
vn 0.849369 0.249509 0.465100
v -253.804581 -154.928925 -493.683960
vn 0.877414 0.214094 0.429311
v -253.848892 -153.634827 -494.262268
vn 0.762025 0.258715 0.593619
v -256.090851 -158.858948 -488.409180
vn 0.776114 0.251981 0.578060
v -256.201385 -157.517105 -488.863983
vn 0.793694 0.246292 0.556228
v -255.058929 -156.779984 -490.757568
vn 0.797895 0.203943 0.567248
v -255.979401 -156.222992 -489.686310
vn 0.782705 0.204905 0.587696
v -257.096405 -157.354889 -487.738739
vn 0.812488 0.256664 0.523438
v -254.364304 -156.222992 -492.065247
vn 0.830000 0.236041 0.505356
v -254.483734 -154.928925 -492.511932
vn 0.824899 0.192932 0.531336
v -255.751389 -154.798248 -490.508911
vn 0.849866 0.189057 0.491920
v -254.702499 -154.010986 -492.507538
vn 0.841743 0.170297 0.512316
v -255.529099 -152.987793 -491.494537
vn 0.843825 0.167735 0.509729
v -255.694473 -150.382858 -492.067932
vn 0.898835 0.170595 0.403724
v -254.193054 -151.669250 -494.372437
vn 0.870771 0.169389 0.461589
v -254.881180 -150.884888 -493.333130
vn 0.833663 0.173521 0.524306
v -256.421783 -151.693695 -490.452545
vn 0.832726 0.171383 0.526494
v -256.348755 -149.752563 -491.240997
vn 0.957865 0.264719 0.111442
v -251.706665 -156.642395 -498.474060
vn 0.899581 0.289315 0.327186
v -251.911530 -158.092590 -495.540741
vn 0.931230 0.268000 0.246956
v -252.458298 -155.124527 -496.727112
vn 0.956403 0.251144 0.149068
v -252.146683 -155.033951 -498.429230
vn 0.937497 0.238961 0.252978
v -252.869415 -153.634827 -496.775360
vn 0.959789 0.205549 0.191193
v -252.905746 -152.493622 -497.763428
vn 0.905589 0.240021 0.349712
v -253.314529 -153.634827 -495.423309
vn 0.927939 0.194092 0.318210
v -253.403229 -152.340744 -495.991943
vn 0.930089 0.161358 0.329996
v -253.640182 -150.969513 -496.025452
vn 0.897583 0.157684 0.411680
v -254.555557 -148.134949 -494.984680
vn 0.968207 0.146388 0.202844
v -253.279266 -149.966080 -497.950897
vn 0.936678 0.150889 0.316017
v -253.835770 -149.507309 -496.164307
vn 0.956076 0.145487 0.254463
v -253.641113 -148.134949 -497.556732
vn 0.970177 0.223396 0.094080
v -252.397598 -153.642776 -499.434814
vn 0.977697 0.173187 0.118808
v -252.743805 -151.803375 -499.571350
vn 0.985333 0.117053 0.124165
v -253.301636 -148.117828 -499.310699
vn 0.987833 0.138253 0.071222
v -252.976318 -149.756622 -500.566498
vn 0.870274 0.155697 0.467313
v -255.342728 -147.294647 -493.711273
vn 0.834254 0.154998 0.529146
v -256.612366 -148.458481 -491.227783
vn 0.900450 0.141777 0.411205
v -254.959335 -144.872955 -495.295746
vn 0.915643 0.122366 0.382916
v -254.965363 -143.605637 -495.694489
vn 0.944456 0.131557 0.301158
v -254.145172 -145.732162 -497.140106
vn 0.973535 0.124533 0.191628
v -253.633667 -146.193817 -498.815430
vn 0.992329 0.104314 0.066349
v -253.167969 -148.049118 -500.742218
vn 0.989014 0.104952 0.104097
v -253.383408 -146.011063 -500.680756
vn 0.988575 0.085097 0.124411
v -253.598953 -143.763092 -500.660187
vn 0.969180 0.101303 0.224564
v -253.868439 -143.870071 -498.933716
vn 0.941072 0.107378 0.320707
v -254.448135 -142.871155 -497.248444
vn 0.909172 0.125509 0.397056
v -255.018448 -140.208649 -496.650970
vn 0.970211 0.086993 0.226104
v -254.083237 -141.340988 -499.003479
vn 0.983400 0.074774 0.165329
v -253.812302 -141.340988 -500.446442
vn 0.966160 0.089700 0.241844
v -254.233292 -137.782242 -499.765289
vn 0.982903 0.064926 0.172299
v -254.025543 -138.752808 -500.323334
vn 0.947300 0.110200 0.300797
v -254.469360 -138.752808 -498.572815
vn 0.925746 0.120752 0.358349
v -254.720993 -138.752808 -497.859375
vn -0.919847 0.263586 0.290522
v -373.553589 -26.217997 -486.148529
vn -0.919688 0.274506 0.280751
v -373.489807 -24.379908 -487.714081
vn -0.935762 0.241083 0.257349
v -374.392609 -26.577497 -488.702026
vn 0.884338 0.133555 0.447337
v -255.690048 -141.340988 -494.857666
vn -0.907116 0.287800 0.307104
v -373.112854 -24.915054 -485.965210
vn -0.900779 0.310255 0.303873
v -372.855286 -24.206608 -485.925018
vn 0.879289 0.125220 0.459533
v -256.114655 -138.368073 -494.902222
vn -0.894739 0.298368 0.332293
v -372.383911 -24.370502 -484.432770
vn -0.861146 0.336683 0.380884
v -371.828339 -24.226767 -483.229034
vn 0.934762 0.104294 0.339623
v -254.825226 -136.811676 -498.262115
vn -0.858098 0.324865 0.397657
v -371.788605 -26.324179 -481.318756
vn -0.845278 0.349694 0.404005
v -371.075653 -23.943468 -481.867523
vn 0.910590 0.114831 0.397038
v -255.447372 -137.511307 -496.538361
vn -0.832278 0.357888 0.423355
v -370.260864 -26.282661 -478.198364
vn -0.816826 0.381767 0.432491
v -369.978943 -23.498411 -480.061920
vn 0.935139 0.084667 0.344015
v -255.004044 -134.626923 -498.293152
vn 0.904269 0.104403 0.414002
v -255.671158 -134.547012 -496.739563
vn 0.958643 0.076272 0.274201
v -254.381256 -135.517578 -500.024200
vn 0.922228 0.100498 0.373358
v -255.153397 -132.605881 -498.445801
vn 0.894915 0.115488 0.431032
v -255.764435 -130.826508 -497.582245
vn 0.950124 0.078584 0.301808
v -254.585114 -132.522766 -500.063721
vn 0.941279 0.088718 0.325766
v -254.757782 -130.341232 -500.100708
vn 0.913052 0.109663 0.392824
v -255.312134 -129.694183 -498.883270
vn 0.917583 0.100398 0.384657
v -255.302872 -127.672165 -499.476990
vn 0.851647 0.130629 0.507576
v -256.816895 -137.458054 -493.944580
vn 0.869746 0.121812 0.478231
v -256.298706 -133.698990 -495.768890
vn 0.834511 0.129561 0.535542
v -257.734161 -136.164627 -492.725616
vn 0.815992 0.131894 0.562815
v -258.492462 -135.958939 -491.646057
vn 0.811284 0.135671 0.568693
v -258.744415 -133.428055 -491.887238
vn 0.849638 0.121213 0.513247
v -257.253662 -131.640671 -494.615936
vn 0.875708 0.111028 0.469904
v -256.696350 -129.650269 -496.041290
vn 0.854845 0.109550 0.507187
v -257.323547 -128.400101 -495.231262
vn 0.829709 0.127763 0.543377
v -257.910492 -132.605881 -493.350464
vn 0.818577 0.108920 0.563975
v -258.871582 -129.694183 -492.567657
vn 0.834213 0.111751 0.540001
v -258.208832 -129.710281 -493.531006
vn 0.788706 0.166226 0.591871
v -259.268768 -147.487915 -487.619171
vn 0.769208 0.161280 0.618310
v -260.193787 -147.814713 -486.361176
vn -0.783087 0.420325 0.458369
v -368.508057 -23.124853 -477.791473
vn -0.804856 0.393356 0.444384
v -369.448517 -24.757389 -477.970337
vn -0.751460 0.456471 0.476384
v -367.607697 -22.899523 -476.558502
vn 0.765533 0.175637 0.618960
v -260.321442 -145.223251 -486.854248
vn -0.715866 0.499803 0.487578
v -366.147247 -22.329674 -474.895782
vn -0.781684 0.417540 0.463282
v -367.770508 -25.976883 -473.934906
vn -0.742755 0.470028 0.476853
v -366.592224 -24.073332 -473.833221
vn -0.697872 0.521291 0.491152
v -364.957184 -23.096886 -472.387543
vn -0.679771 0.536697 0.499868
v -364.505219 -21.867540 -473.092834
vn -0.664299 0.556157 0.499396
v -363.320770 -21.735292 -471.673187
vn 0.752396 0.183805 0.632548
v -260.701996 -142.792938 -487.137848
vn 0.754035 0.137114 0.642363
v -261.300232 -140.693939 -487.031097
vn -0.962411 0.112745 0.247092
v -375.021484 -32.761814 -486.430420
vn -0.950497 0.132531 0.281053
v -374.512360 -32.274109 -484.776672
vn -0.969456 0.068945 0.235377
v -375.298920 -34.574776 -486.845428
vn -0.961540 0.080839 0.262498
v -374.843750 -34.559971 -485.108826
vn -0.965039 0.037981 0.259339
v -374.907379 -35.857262 -485.059540
vn 0.771651 0.128662 0.622897
v -260.237793 -138.801193 -488.686646
vn -0.973463 0.032193 0.226571
v -375.383362 -35.872669 -486.948669
vn -0.926003 0.210673 0.313267
v -373.660950 -29.885712 -483.475616
vn -0.941005 0.185784 0.282830
v -374.199432 -30.467819 -484.799896
vn -0.906483 0.242984 0.345323
v -372.931915 -29.375668 -481.800537
vn -0.906520 0.266055 0.327776
v -372.971466 -26.988750 -483.655975
vn -0.917229 0.206059 0.340927
v -372.970306 -30.760653 -480.966309
vn -0.885936 0.273087 0.374888
v -372.145996 -28.683300 -480.341919
vn -0.894382 0.230550 0.383312
v -372.132629 -30.758892 -478.853363
vn -0.937066 0.159121 0.310785
v -373.809418 -31.950365 -482.753845
vn -0.954955 0.078236 0.286253
v -374.301025 -34.578743 -483.183044
vn -0.943069 0.102424 0.316433
v -373.781433 -34.370926 -481.635895
vn 0.752466 0.132651 0.645135
v -261.278351 -138.752808 -487.414459
vn -0.933639 0.144708 0.327685
v -373.244843 -32.627666 -480.764465
vn -0.917747 0.165187 0.361183
v -372.822998 -32.401646 -479.690521
vn -0.942539 0.061378 0.328409
v -373.336914 -35.866867 -480.006470
vn -0.953689 0.035575 0.298684
v -374.154572 -36.412243 -482.355774
vn -0.933116 0.106923 0.343310
v -372.815704 -34.564842 -478.869659
vn -0.975250 -0.035518 0.218234
v -375.758728 -39.336266 -488.634308
vn -0.969531 -0.036781 0.242190
v -375.220642 -39.107952 -486.294128
vn -0.962717 0.006764 0.270426
v -374.579773 -37.167473 -483.753784
vn -0.964980 -0.022441 0.261362
v -374.578033 -38.460903 -483.769470
vn -0.967535 -0.070428 0.242726
v -375.189331 -41.049088 -486.600891
vn -0.963421 -0.059666 0.261267
v -374.674011 -40.402046 -484.461182
vn -0.963048 -0.109811 0.245929
v -374.891296 -43.183945 -486.213257
vn -0.957439 -0.137021 0.254041
v -374.392883 -44.931351 -485.131195
vn -0.956997 -0.024597 0.289053
v -374.148590 -39.149704 -482.325775
vn -0.954028 -0.072701 0.290768
v -373.855408 -41.049088 -481.715393
vn 0.793475 0.133027 0.593887
v -259.264313 -137.458725 -490.199585
vn -0.945891 0.013381 0.324208
v -373.406677 -37.670223 -479.992889
vn -0.947320 -0.046020 0.316967
v -373.376587 -39.755001 -479.980225
vn 0.771624 0.139122 0.620678
v -260.072266 -136.811676 -489.297638
vn -0.942018 -0.088410 0.323706
v -372.954163 -41.873623 -479.162842
vn 0.792577 0.143496 0.592647
v -259.411499 -135.517578 -490.454529
vn 0.788935 0.139111 0.598523
v -259.432312 -133.576447 -490.922363
vn -0.959019 -0.100707 0.264841
v -374.286194 -42.803955 -483.733551
vn 0.765132 0.138470 0.628808
v -260.636261 -134.783478 -489.082611
vn -0.950047 -0.145492 0.276120
v -373.728973 -44.931351 -482.765411
vn 0.751382 0.148425 0.642959
v -261.105011 -136.164627 -488.211426
vn -0.949791 -0.176452 0.258383
v -374.174042 -46.118629 -485.043945
vn 0.727101 0.151964 0.669500
v -261.812500 -137.659714 -487.049072
vn -0.938015 -0.184225 0.293579
v -373.160339 -46.225449 -481.599396
vn -0.949551 -0.110079 0.293658
v -373.527985 -43.511963 -481.423279
vn 0.728492 0.134939 0.671633
v -262.832642 -134.223495 -486.746063
vn -0.938422 -0.139709 0.315985
v -372.886902 -44.913773 -479.976776
vn -0.928190 -0.185921 0.322329
v -372.338440 -46.315994 -479.144623
vn 0.785221 0.123678 0.606739
v -260.516754 -132.282364 -489.780731
vn -0.950499 0.200292 0.237561
v -374.922272 -28.663366 -488.840790
vn 0.799497 0.103958 0.591605
v -260.107666 -130.272278 -490.743164
vn -0.936818 0.230497 0.263142
v -374.273438 -27.824051 -487.108368
vn -0.946366 0.197421 0.255767
v -374.585083 -29.477411 -486.888245
vn 0.737973 0.090220 0.668772
v -262.731445 -132.282364 -487.146210
vn 0.761273 0.111455 0.638782
v -261.397705 -132.599274 -488.616821
vn -0.955639 0.159608 0.247548
v -374.848297 -31.029343 -486.737823
vn -0.930295 0.229512 0.286139
v -373.811005 -28.426403 -485.032135
vn 0.758546 0.072033 0.647626
v -262.738647 -130.341232 -487.404236
vn -0.968723 0.111312 0.221780
v -375.485382 -32.644070 -488.417877
vn 0.778002 0.083885 0.622636
v -261.526093 -129.694183 -488.940735
vn 0.775982 0.037249 0.629654
v -262.359436 -129.047134 -487.996613
vn 0.701296 0.154952 0.695826
v -263.438171 -137.368851 -485.401489
vn 0.711551 0.143842 0.687754
v -263.517731 -135.595139 -485.741943
vn -0.872606 0.314248 0.373908
v -372.185822 -26.088280 -482.391785
vn 0.672315 0.148024 0.725315
v -264.728394 -137.458725 -484.134583
vn 0.638691 0.133739 0.757751
v -266.462585 -136.749512 -482.758423
vn 0.692375 0.127606 0.710165
v -264.875000 -135.517578 -484.388489
vn 0.713824 0.098443 0.693372
v -264.751801 -133.635971 -484.805267
vn 0.663351 0.102915 0.741198
v -265.844727 -135.517578 -483.479950
vn 0.689605 0.085803 0.719085
v -265.935669 -133.576447 -483.637512
vn -0.973289 -0.066340 0.219789
v -375.627228 -41.049088 -488.393738
vn -0.970097 -0.103178 0.219696
v -375.366638 -43.305870 -488.152527
vn -0.962002 -0.150014 0.228142
v -375.101593 -44.931351 -487.950043
vn -0.964862 -0.177143 0.194067
v -375.304413 -46.047085 -489.727509
vn 0.720431 0.054837 0.691355
v -264.681946 -131.635315 -485.110962
vn 0.698528 0.050993 0.713763
v -266.484161 -131.635315 -483.293427
vn 0.740079 0.031788 0.671769
v -264.523590 -130.341232 -485.372192
vn 0.720878 -0.029956 0.692414
v -266.493652 -130.341232 -483.309845
vn 0.749704 -0.044046 0.660306
v -264.858307 -129.047134 -484.982178
vn -0.855278 0.318676 0.408590
v -370.852875 -28.153345 -477.847198
vn -0.865369 0.287354 0.410565
v -370.932098 -29.392050 -477.090240
vn 0.770295 -0.002892 0.637681
v -263.739105 -129.047134 -486.303375
vn -0.838359 0.331844 0.432474
v -369.872467 -28.201159 -475.874664
vn -0.870639 0.264774 0.414587
v -370.717407 -30.486895 -475.935516
vn -0.851011 0.301954 0.429656
v -369.773468 -30.114609 -474.246033
vn -0.896438 0.204366 0.393235
v -371.835236 -32.011875 -477.530701
vn -0.934051 0.065572 0.351068
v -372.671570 -35.872726 -478.145874
vn -0.920867 0.118726 0.371361
v -372.094849 -34.580307 -476.997375
vn -0.920958 0.085489 0.380169
v -371.593445 -36.022739 -475.406189
vn 0.995627 0.086274 0.035823
v -253.261292 -146.160858 -502.235291
vn -0.875693 0.244225 0.416553
v -370.380157 -31.964354 -474.301697
vn -0.885459 0.191154 0.423584
v -370.487549 -33.256737 -473.839447
vn -0.908214 0.153020 0.389529
v -371.471222 -34.085537 -475.703156
vn -0.816973 0.365641 0.445940
v -368.639191 -28.339855 -473.454071
vn -0.811762 0.377150 0.445870
v -368.831116 -26.638618 -475.201752
vn 0.995786 0.072787 0.055793
v -253.501984 -143.307983 -502.163116
vn 0.993569 0.063504 0.093739
v -253.674057 -141.364349 -501.699280
vn -0.839931 0.289175 0.459232
v -368.852325 -30.662714 -472.106354
vn -0.794280 0.389148 0.466565
v -367.373199 -28.016741 -471.484528
vn -0.764135 0.437339 0.474165
v -366.516693 -26.031782 -471.809509
vn -0.822045 0.340175 0.456644
v -368.709869 -29.460262 -472.657898
vn 0.992089 0.040357 0.118874
v -253.770218 -139.418411 -501.770203
vn -0.820873 0.304425 0.483211
v -367.621582 -30.683216 -469.951019
vn -0.797390 0.361621 0.483115
v -366.819580 -29.200966 -469.631317
vn -0.899648 0.121093 0.419488
v -370.834137 -35.406731 -473.782593
vn -0.879032 0.163747 0.447761
v -369.986786 -34.557713 -472.332397
vn -0.859293 0.246762 0.448022
v -369.512177 -31.980621 -472.550262
vn 0.986225 0.049976 0.157678
v -253.852051 -137.777206 -501.602600
vn 0.978881 0.057439 0.196198
v -253.957916 -135.520447 -501.798035
vn -0.877499 0.114391 0.465736
v -369.211273 -35.980827 -470.344421
vn -0.841017 0.255794 0.476718
v -368.548645 -32.027550 -470.770630
vn -0.862766 0.205713 0.461862
v -369.032043 -33.539490 -470.911835
vn -0.934482 0.027741 0.354927
v -372.430634 -37.768105 -477.264465
vn 0.968924 0.054707 0.241233
v -254.129990 -132.031616 -501.839905
vn -0.939938 -0.027161 0.340262
v -372.733978 -39.755001 -478.109833
vn -0.936853 -0.066886 0.343267
v -372.329254 -41.049088 -477.222809
vn 0.960179 0.066454 0.271368
v -254.218384 -129.674896 -502.018951
vn 0.940730 0.086649 0.327900
v -254.754730 -128.076569 -500.777832
vn 0.955354 0.069411 0.287195
v -254.393097 -127.753052 -501.955780
vn -0.924182 0.038932 0.379964
v -371.464081 -37.166817 -474.878418
vn -0.928340 -0.014713 0.371441
v -371.682037 -39.087311 -475.313599
vn -0.927712 -0.062335 0.368056
v -371.298126 -41.540733 -474.573761
vn -0.930232 -0.108847 0.350457
v -371.482361 -42.990211 -475.445190
vn -0.928167 -0.144863 0.342813
v -371.735748 -44.932182 -476.828827
vn -0.922198 -0.177113 0.343775
v -371.439087 -46.226166 -476.611664
vn -0.917617 -0.157345 0.364996
v -370.641693 -45.613316 -474.212158
vn -0.908994 0.061066 0.412311
v -370.778748 -37.166817 -473.261536
vn -0.911735 0.010844 0.410637
v -370.811371 -39.107952 -473.242706
vn -0.893239 0.057618 0.445875
v -369.914978 -37.166817 -471.518829
vn -0.913908 -0.027452 0.404991
v -370.525574 -41.038990 -472.670319
vn -0.898917 0.014635 0.437875
v -370.069153 -39.101868 -471.670593
vn -0.876800 0.055183 0.477678
v -369.026154 -37.166817 -469.790588
vn -0.881485 0.020217 0.471779
v -369.090576 -39.107944 -469.761993
vn 0.640998 0.077461 0.763624
v -267.347443 -135.509857 -482.197327
vn -0.894103 -0.024968 0.447165
v -369.698853 -41.046791 -470.899139
vn -0.872527 -0.019083 0.488193
v -368.763824 -41.036621 -469.166870
vn 0.654383 0.007409 0.756127
v -269.388916 -133.349991 -480.553528
vn -0.912022 -0.080397 0.402184
v -370.464081 -42.341412 -472.695465
vn -0.911125 -0.130014 0.391086
v -370.529663 -43.587650 -473.168304
vn -0.897436 -0.114954 0.425904
v -369.746521 -43.675907 -471.484833
vn -0.900258 -0.177899 0.397351
v -369.354187 -46.918709 -471.801819
vn -0.887096 -0.071192 0.456063
v -369.336243 -42.362236 -470.335663
vn 0.670253 0.057760 0.739881
v -267.074738 -133.668228 -482.560303
vn 0.689785 -0.002157 0.724011
v -268.012421 -131.635315 -481.821106
vn -0.879509 -0.108227 0.463412
v -368.601807 -44.275444 -469.307129
vn 0.736623 -0.150450 0.659356
v -267.275848 -129.047134 -482.318085
vn -0.892081 -0.150214 0.426177
v -368.728546 -46.069550 -470.077179
vn 0.685347 -0.070194 0.724826
v -269.372864 -131.635315 -480.532257
vn 0.714485 -0.106301 0.691528
v -268.416199 -130.341919 -481.332397
vn 0.725746 -0.192066 0.660608
v -269.175476 -129.047134 -480.190369
vn 0.704791 -0.170837 0.688537
v -269.768646 -130.341232 -479.923676
vn 0.657329 -0.074151 0.749947
v -271.373566 -132.929413 -478.821198
vn 0.687000 -0.137430 0.713544
v -270.826782 -131.635315 -479.168213
vn 0.748213 -0.638651 0.179726
v -254.960373 -108.281151 -467.078339
vn 0.725124 -0.663077 0.185805
v -256.345642 -109.567802 -466.109589
vn 0.747678 -0.645752 0.154860
v -254.343185 -108.140114 -469.382385
vn 0.719527 -0.677349 0.153230
v -256.048370 -109.829529 -468.458221
vn 0.726910 -0.676459 0.118340
v -254.224747 -108.903168 -473.589661
vn 0.718794 -0.687741 0.101726
v -254.388367 -109.552132 -476.449951
vn 0.741887 -0.661302 0.110830
v -252.983765 -108.085258 -476.712585
vn 0.727720 -0.673043 0.132052
v -254.748245 -109.198265 -472.083618
vn 0.700455 -0.701896 0.129250
v -256.592255 -110.909966 -471.059601
vn 0.688298 -0.710189 0.147912
v -258.176422 -111.923065 -468.195587
vn -0.667976 0.555240 0.495496
v -363.121216 -23.321043 -469.594696
vn -0.642121 0.584496 0.496028
v -361.865997 -21.644566 -469.896149
vn -0.722241 0.485492 0.492612
v -362.955597 -25.921690 -466.629303
vn -0.696197 0.519598 0.495305
v -363.270844 -24.491875 -468.548920
vn -0.729885 0.465940 0.500169
v -364.415131 -26.342564 -468.370056
vn -0.652699 0.577154 0.490792
v -361.623657 -23.175589 -467.754608
vn 0.703138 -0.701916 0.113627
v -256.271057 -111.069336 -473.873383
vn 0.672206 -0.729022 0.129096
v -258.263672 -112.302727 -469.782532
vn 0.661552 -0.738579 0.129807
v -259.916077 -114.485641 -473.925476
vn 0.681047 -0.722439 0.119402
v -257.780731 -112.272102 -472.267944
vn 0.675579 -0.725800 0.129644
v -259.463959 -114.437874 -476.026184
vn -0.612516 0.615206 0.496332
v -360.283325 -22.890795 -466.344604
vn 0.748138 -0.658711 0.079929
v -251.874313 -107.547028 -482.166168
vn 0.733720 -0.675281 0.075165
v -253.537262 -109.629066 -484.395386
vn 0.730533 -0.677900 0.082301
v -253.506714 -109.222832 -481.232300
vn -0.616243 0.613415 0.493929
v -360.561279 -21.591969 -468.331299
vn 0.741857 -0.667140 0.067626
v -253.400787 -109.693321 -486.572357
vn -0.574629 0.647086 0.501079
v -359.370514 -21.530519 -467.004425
vn -0.685278 0.532004 0.497358
v -361.489502 -24.833389 -465.642609
vn -0.634957 0.584715 0.504914
v -360.599854 -24.083290 -465.312805
vn 0.734186 -0.673390 0.086707
v -255.064835 -111.319298 -484.806335
vn -0.578116 0.638583 0.507931
v -359.059998 -22.767040 -465.047852
vn 0.748875 -0.660074 0.059064
v -251.931763 -107.999855 -485.824585
vn -0.593120 0.603283 0.533158
v -359.178131 -23.946186 -463.739899
vn 0.755108 -0.653845 0.047944
v -252.320541 -108.739456 -489.855499
vn 0.755865 -0.650971 0.070028
v -254.895599 -111.602783 -488.636017
vn -0.640315 0.553914 0.532143
v -360.034180 -25.473156 -463.103851
vn -0.521069 0.677907 0.518584
v -357.658691 -21.411446 -465.325836
vn 0.745146 -0.660092 0.095058
v -255.094727 -111.565483 -486.491608
vn 0.704011 -0.674770 0.221483
v -262.957184 -118.469681 -478.731689
vn 0.725065 -0.627593 0.283561
v -263.977753 -120.006310 -479.848083
vn 0.764042 -0.595058 0.249292
v -262.032074 -118.725616 -482.381134
vn 0.786527 -0.535506 0.307586
v -262.698853 -120.038918 -483.252197
vn 0.783471 -0.565184 0.258341
v -261.537262 -118.745285 -483.978149
vn 0.752108 -0.559509 0.348256
v -264.455322 -121.274712 -481.128479
vn 0.774833 -0.481660 0.409435
v -264.947479 -122.611153 -481.970764
vn 0.778982 -0.520135 0.350210
v -263.820831 -121.334206 -482.617737
vn 0.759945 -0.581939 0.289535
v -263.266388 -119.948380 -481.589874
vn 0.733421 -0.674424 0.085121
v -253.210693 -108.656113 -479.025055
vn -0.576455 0.568160 0.587276
v -358.857635 -25.784214 -461.415131
vn -0.548609 0.616646 0.564602
v -358.271301 -24.246288 -462.488922
vn -0.500713 0.623608 0.600333
v -357.324921 -24.484041 -461.360413
vn -0.516625 0.658515 0.547226
v -357.880676 -22.854427 -463.659485
vn -0.456079 0.691325 0.560412
v -355.940887 -21.360304 -463.893982
vn -0.461499 0.669619 0.581919
v -356.419037 -23.019793 -462.266327
vn 0.705228 -0.701088 0.105496
v -255.719208 -110.800179 -475.726440
vn -0.414669 0.680100 0.604577
v -354.924927 -22.795521 -461.423706
vn -0.420850 0.693233 0.585076
v -354.746613 -21.354395 -462.996277
vn -0.500731 0.566887 0.654147
v -357.270721 -25.615553 -460.251251
vn -0.452910 0.636652 0.624136
v -356.181793 -24.191690 -460.788513
vn -0.452590 0.584990 0.673015
v -356.054749 -25.244669 -459.695374
vn -0.417367 0.632477 0.652517
v -354.782379 -24.094515 -459.938019
vn 0.752141 -0.653984 0.081172
v -251.735184 -107.203651 -480.761475
vn 0.714173 -0.693715 0.093361
v -255.759628 -111.465179 -480.273560
vn 0.724189 -0.683502 0.091519
v -255.549744 -111.559792 -482.647583
vn 0.702575 -0.702907 0.110949
v -257.567322 -113.099838 -478.973206
vn -0.375625 0.698480 0.609124
v -352.943665 -21.336164 -461.826630
vn 0.717021 -0.688201 0.110728
v -257.354980 -113.264297 -481.372559
vn -0.429151 0.560411 0.708357
v -354.943359 -25.687122 -458.637329
vn -0.387401 0.620154 0.682151
v -353.626068 -24.312157 -459.028564
vn -0.332156 0.632236 0.699964
v -352.384186 -24.257183 -458.443848
vn -0.381936 0.576303 0.722495
v -353.448517 -25.346674 -458.037781
vn -0.342752 0.580920 0.738277
v -352.183807 -25.659048 -457.181854
vn 0.663687 -0.732533 0.151380
v -261.499939 -116.158241 -475.242432
vn -0.363656 0.673325 0.643729
v -353.447510 -23.213514 -459.997742
vn 0.688742 -0.716300 0.112024
v -257.571411 -112.603592 -475.669586
vn 0.690352 -0.712232 0.127045
v -259.104706 -114.446106 -477.971161
vn -0.327879 0.694605 0.640327
v -351.157623 -21.231375 -460.959717
vn -0.309898 0.671810 0.672781
v -351.234833 -22.930233 -459.185516
vn 0.710607 -0.689784 0.138693
v -259.266479 -115.076782 -480.450287
vn 0.688405 -0.709126 0.152447
v -260.707428 -115.990593 -477.924683
vn 0.678121 -0.711163 0.185469
v -262.246552 -117.177826 -476.693115
vn -0.295837 0.683358 0.667459
v -349.300446 -21.106644 -460.196289
vn -0.277857 0.665366 0.692881
v -349.785675 -23.087870 -458.414154
vn -0.301141 0.595749 0.744579
v -350.404633 -25.514858 -456.527557
vn -0.282521 0.635265 0.718763
v -350.177917 -24.087738 -457.641632
vn -0.278066 0.665737 0.692440
v -347.429932 -20.904331 -459.603638
vn -0.237263 0.633205 0.736721
v -347.391449 -23.946171 -456.808899
vn -0.259166 0.649461 0.714866
v -347.282959 -22.287657 -458.244537
vn -0.773259 0.408715 0.484792
v -366.420532 -27.689478 -470.179749
vn -0.743809 0.448758 0.495343
v -365.574585 -26.574717 -469.850922
vn -0.760317 0.417950 0.497227
v -365.657440 -28.047993 -468.703094
vn -0.805661 0.311862 0.503640
v -366.264709 -30.641293 -467.729004
vn -0.750080 0.434513 0.498577
v -364.255798 -27.811556 -466.797028
vn -0.779552 0.372248 0.503717
v -365.975555 -29.382109 -468.109253
vn -0.780402 0.322256 0.535839
v -364.793793 -30.552532 -465.560577
vn -0.767531 0.378713 0.517177
v -364.571808 -29.339977 -466.030640
vn 0.728455 -0.676791 0.106336
v -256.966614 -113.203117 -483.545044
vn 0.730532 -0.670087 0.131552
v -258.532196 -114.754181 -482.755615
vn -0.865017 0.169321 0.472309
v -368.503998 -34.506016 -469.528351
vn -0.840373 0.205089 0.501708
v -367.886597 -34.087406 -468.580292
vn -0.853134 0.127879 0.505777
v -367.966888 -35.872726 -468.160675
vn -0.824701 0.265739 0.499251
v -367.242065 -31.996569 -468.563995
vn -0.821300 0.237277 0.518813
v -366.853333 -33.301609 -467.289490
vn -0.825820 0.144929 0.544993
v -366.585815 -35.805965 -465.977478
vn -0.816008 0.199426 0.542550
v -366.302429 -34.216679 -466.050781
vn 0.747413 -0.653582 0.119187
v -257.266907 -113.785149 -485.092285
vn 0.754511 -0.634539 0.167551
v -259.267334 -115.839325 -483.885742
vn -0.806106 0.260850 0.531178
v -365.879272 -32.008453 -466.355408
vn 0.734305 -0.657231 0.169837
v -260.106476 -116.307549 -481.948914
vn 0.780882 -0.587361 0.212674
v -260.319855 -117.396248 -484.681244
vn 0.773219 -0.617956 0.142351
v -258.148315 -115.044548 -486.196136
vn -0.753585 0.410713 0.513248
v -363.408478 -28.249910 -465.141754
vn -0.730855 0.466831 0.497916
v -362.623474 -26.997023 -465.076416
vn 0.759778 -0.638035 0.125097
v -257.237579 -113.959496 -486.283081
vn -0.761862 0.356982 0.540491
v -363.557556 -29.378965 -464.539154
vn -0.758391 0.299315 0.579011
v -363.056854 -30.884874 -462.950500
vn -0.740880 0.414152 0.528749
v -362.174805 -27.914263 -463.632477
vn -0.753258 0.345393 0.559737
v -362.213623 -29.460928 -462.630005
vn -0.805633 0.152871 0.572351
v -365.448975 -35.612980 -464.383087
vn -0.783907 0.270148 0.559027
v -364.396942 -31.969503 -464.231110
vn -0.796377 0.209585 0.567326
v -364.873627 -33.767429 -464.134949
vn -0.788097 0.150734 0.596810
v -364.037354 -34.914230 -462.645172
vn -0.762491 0.237402 0.601870
v -363.188110 -32.537552 -462.327606
vn -0.745575 0.165504 0.645543
v -362.598358 -35.133526 -460.757965
vn -0.731931 0.241701 0.637069
v -362.202362 -32.286480 -461.288330
vn -0.862336 0.071947 0.501199
v -368.072052 -37.163990 -468.103241
vn -0.859914 0.021922 0.509967
v -367.797241 -39.055775 -467.481110
vn -0.851450 -0.022417 0.523957
v -367.168732 -41.353928 -466.429718
vn -0.840692 0.081009 0.535421
v -366.771637 -37.198589 -465.952179
vn 0.712196 -0.677894 0.182306
v -261.323853 -117.102020 -479.924683
vn 0.738043 -0.636173 0.224891
v -262.201385 -118.363052 -480.865295
vn -0.867904 -0.059586 0.493145
v -368.107910 -42.354366 -468.100861
vn -0.872668 -0.150191 0.464643
v -368.023651 -46.569073 -468.859833
vn -0.859553 -0.113081 0.498379
v -367.312012 -44.762695 -467.100922
vn -0.846793 -0.070187 0.527272
v -366.783905 -43.417366 -465.964417
vn -0.848280 -0.136349 0.511693
v -366.233612 -46.770912 -465.811859
vn -0.838998 -0.105287 0.533851
v -366.369507 -45.028961 -465.612122
vn -0.809595 0.101250 0.578191
v -365.700470 -37.485165 -464.334503
vn 0.757679 -0.617726 0.210564
v -260.789001 -117.394089 -482.942169
vn -0.702807 0.493767 0.512109
v -361.524445 -26.656534 -463.808105
vn -0.692184 0.483759 0.535592
v -360.944824 -27.041664 -462.669586
vn 0.869440 -0.447981 0.208295
v -246.534149 -98.076393 -473.762115
vn 0.876680 -0.408933 0.253390
v -247.034317 -97.868797 -471.528137
vn -0.701771 0.400555 0.589129
v -360.737274 -28.150612 -461.487946
vn -0.726607 0.319920 0.608025
v -361.000214 -29.333076 -461.130188
vn 0.876820 -0.443665 0.185331
v -246.116043 -97.815582 -475.078400
vn -0.720660 0.259369 0.642944
v -361.261261 -30.685247 -460.782898
vn -0.662351 0.331571 0.671827
v -359.862427 -29.329416 -459.910370
vn -0.603555 0.328087 0.726691
v -358.905396 -29.421787 -458.981964
vn 0.867071 -0.480511 0.131515
v -245.789062 -98.850075 -480.148010
vn -0.712569 0.197103 0.673347
v -361.456909 -34.444290 -459.753113
vn -0.666488 0.245611 0.703895
v -360.375153 -31.700253 -459.504791
vn 0.813187 -0.564151 0.143041
v -249.321884 -103.165359 -475.223236
vn 0.804367 -0.582995 0.114507
v -249.070572 -103.567368 -478.649536
vn -0.605906 0.271529 0.747763
v -358.022888 -30.870541 -457.763092
vn 0.781887 -0.613024 0.113381
v -250.548615 -105.347298 -477.667145
vn -0.651090 0.225966 0.724584
v -359.160736 -34.302643 -457.495422
vn -0.789513 -0.034339 0.612772
v -363.691010 -42.515717 -461.478973
vn -0.768275 0.008908 0.640058
v -361.165405 -41.635540 -458.329041
vn 0.877451 -0.452086 0.160307
v -245.647430 -97.685875 -477.210754
vn 0.858482 -0.487781 0.158362
v -246.491562 -99.196259 -477.072906
vn -0.793146 -0.060266 0.606042
v -362.129425 -46.403507 -459.775879
vn -0.781349 -0.034623 0.623134
v -361.752197 -44.677998 -459.159973
vn 0.850868 -0.493470 0.180306
v -247.560791 -100.025864 -474.030029
vn 0.836155 -0.525022 0.158733
v -248.027100 -101.204475 -475.200073
vn -0.646249 0.498501 0.577806
v -359.980316 -26.934727 -461.594086
vn 0.822019 -0.554146 0.131176
v -248.418533 -102.375313 -477.343231
vn -0.627432 0.431064 0.648470
v -359.490784 -27.834747 -460.398651
vn -0.523054 0.496672 0.692626
v -357.794647 -26.992535 -459.556061
vn -0.574518 0.502436 0.646133
v -358.876373 -26.636106 -460.698730
vn -0.579024 0.424545 0.696055
v -358.588013 -28.141222 -459.419098
vn 0.842535 -0.521633 0.134286
v -247.091721 -100.526337 -478.176819
vn 0.823697 -0.555603 0.113266
v -247.778885 -101.853951 -479.313507
vn -0.515389 0.444794 0.732483
v -357.431091 -28.039368 -458.607056
vn -0.476473 0.521222 0.708026
v -356.615387 -26.453379 -459.119934
vn -0.457977 0.498261 0.736202
v -355.848328 -27.090523 -458.179871
vn -0.461738 0.455726 0.760994
v -355.876678 -27.854971 -457.706482
vn -0.411780 0.516990 0.750439
v -353.918854 -26.615393 -457.376495
vn -0.352050 0.539486 0.764863
v -351.738098 -26.918999 -456.027557
vn 0.927098 -0.297560 0.227919
v -243.104797 -90.892090 -476.067810
vn 0.934954 -0.263471 0.237580
v -242.597275 -89.419540 -476.261871
vn 0.884968 -0.389808 0.254717
v -246.284821 -96.694916 -472.266205
vn 0.908459 -0.304225 0.286618
v -244.918137 -92.865601 -471.912140
vn 0.900523 -0.323380 0.290660
v -245.673401 -94.106735 -470.897095
vn 0.893234 -0.357078 0.273180
v -246.075439 -95.464088 -471.272949
vn 0.903996 -0.332501 0.268764
v -244.894989 -93.650444 -472.846039
vn 0.893172 -0.384282 0.233605
v -245.507736 -95.908302 -473.844696
vn 0.893761 -0.404512 0.193808
v -245.311478 -96.120110 -475.044006
vn 0.913041 -0.334029 0.234052
v -244.344086 -93.433304 -474.511078
vn 0.910590 -0.369512 0.185168
v -244.105255 -94.106735 -476.700531
vn 0.920508 -0.340405 0.191809
v -243.426788 -92.672050 -477.312286
vn 0.917893 -0.289205 0.271722
v -243.959061 -91.518562 -473.536591
vn 0.919759 -0.247460 0.304642
v -244.124573 -90.097839 -471.694855
vn 0.926631 -0.263049 0.268625
v -243.621063 -90.282417 -473.456207
vn 0.928599 -0.236450 0.285999
v -243.288193 -88.930382 -473.380676
vn 0.900018 -0.403462 0.164881
v -244.431046 -95.380547 -477.827789
vn 0.909064 -0.389312 0.148457
v -243.720657 -94.661156 -480.118652
vn 0.890238 -0.438671 0.122659
v -244.242966 -96.477013 -482.163422
vn 0.908272 -0.402272 0.114975
v -243.274307 -94.550217 -482.787781
vn 0.888094 -0.435715 0.146426
v -244.929474 -96.874695 -479.013214
vn 0.933181 -0.301305 0.195929
v -242.236801 -90.095795 -478.772095
vn 0.923440 -0.345310 0.167389
v -242.800797 -92.309685 -479.798889
vn 0.938017 -0.303673 0.167053
v -241.825775 -89.887550 -480.565369
vn 0.943328 -0.266016 0.198415
v -241.911392 -88.930382 -478.665985
vn 0.951779 -0.233865 0.198554
v -241.150055 -86.670700 -479.430145
vn 0.948803 -0.269780 0.164290
v -241.221634 -88.206444 -481.128326
vn 0.925350 -0.352823 0.138724
v -242.502731 -92.219437 -481.421692
vn 0.939531 -0.312924 0.139142
v -241.696060 -90.224472 -482.038940
vn 0.887704 -0.428341 0.168837
v -245.249146 -96.694916 -476.709808
vn 0.826403 -0.516178 0.224983
v -250.686264 -103.002350 -468.634827
vn 0.816280 -0.552790 0.167663
v -249.551544 -102.921814 -473.160675
vn 0.817562 -0.542755 0.192376
v -249.985794 -102.980247 -471.377197
vn 0.798684 -0.579460 0.162268
v -250.688721 -104.368767 -472.587341
vn 0.782277 -0.603329 0.155041
v -251.797440 -105.675262 -471.932800
vn 0.786083 -0.591781 0.178520
v -252.200684 -105.708733 -470.110321
vn 0.803613 -0.566390 0.182778
v -251.099304 -104.400146 -470.771545
vn 0.873348 -0.406043 0.269057
v -247.532166 -97.805710 -469.765350
vn 0.860380 -0.447863 0.243237
v -247.738968 -99.188095 -471.383820
vn 0.846033 -0.473538 0.244928
v -249.498383 -101.125381 -468.885468
vn 0.834386 -0.505655 0.219348
v -249.383652 -101.585838 -470.264252
vn 0.833947 -0.517668 0.191185
v -248.923981 -101.573235 -472.042084
vn 0.848899 -0.483332 0.213918
v -248.367905 -100.577179 -471.878113
vn 0.787022 -0.581404 0.206315
v -253.008698 -105.811768 -467.079041
vn 0.768311 -0.613954 0.180995
v -253.780350 -107.012299 -467.684753
vn 0.807746 -0.549642 0.213168
v -251.749100 -104.395355 -468.043915
vn -0.271680 0.641393 0.717500
v -345.840363 -20.655262 -459.184296
vn -0.942567 -0.202029 0.265992
v -373.676514 -47.519539 -484.269043
vn -0.935021 -0.203207 0.290592
v -372.936096 -47.519539 -481.728851
vn -0.932434 -0.225842 0.282068
v -372.678223 -49.788113 -482.634338
vn -0.924080 -0.225665 0.308465
v -372.335938 -49.461529 -481.288086
vn 0.772695 -0.597989 0.212960
v -254.239426 -107.017860 -465.903534
vn -0.924086 -0.215724 0.315481
v -372.074158 -48.161270 -479.617523
vn -0.956375 -0.205890 0.207257
v -374.703033 -48.166576 -488.927338
vn -0.952072 -0.199201 0.232117
v -374.431915 -47.705757 -487.311615
vn -0.950051 -0.220555 0.220812
v -373.948761 -51.234715 -488.673706
vn -0.939454 -0.220406 0.262388
v -373.268066 -49.523544 -484.373657
vn 0.767818 -0.619338 0.163941
v -253.016800 -106.862373 -470.549347
vn -0.943219 -0.226865 0.242633
v -373.697540 -50.116810 -486.523712
vn -0.939587 -0.231158 0.252473
v -372.818237 -54.150452 -487.023956
vn -0.942901 -0.229656 0.241239
v -373.062897 -54.632690 -488.371063
vn -0.947272 -0.219637 0.233312
v -372.708771 -57.477413 -489.790436
vn -0.937625 -0.225785 0.264348
v -371.905487 -55.284073 -484.752136
vn -0.941814 -0.223462 0.251101
v -371.999359 -57.233074 -486.768066
vn -0.934199 -0.237304 0.266381
v -372.711060 -52.386311 -485.015533
vn -0.926970 -0.234442 0.292855
v -371.599335 -53.011391 -481.754181
vn -0.921686 -0.225958 0.315336
v -371.234222 -51.833969 -479.803436
vn -0.932342 -0.226661 0.281715
v -371.439270 -54.655628 -482.609924
vn -0.925823 -0.222825 0.305287
v -370.630463 -54.637417 -480.072052
vn 0.797966 -0.586051 0.140694
v -249.984772 -104.032295 -474.967499
vn 0.780128 -0.610004 0.138905
v -251.378891 -105.631508 -474.003174
vn -0.932019 -0.207288 0.297275
v -370.344971 -57.227684 -480.991913
vn -0.951179 -0.210520 0.225700
v -372.340729 -59.813374 -490.291199
vn -0.950729 -0.210275 0.227813
v -371.781158 -61.754509 -489.867096
vn -0.947224 -0.206970 0.244806
v -371.536530 -59.569885 -487.029297
vn 0.756188 -0.639905 0.136752
v -252.766083 -107.122307 -472.979126
vn -0.951050 -0.185329 0.247301
v -371.009216 -60.622181 -485.786530
vn 0.764142 -0.632826 0.124973
v -252.017349 -106.686234 -475.221405
vn -0.956539 -0.203877 0.208489
v -371.547028 -63.069405 -490.156219
vn -0.956990 -0.183254 0.224920
v -370.887634 -63.021820 -487.188110
vn -0.962556 -0.161560 0.217678
v -370.663055 -64.342690 -487.208557
vn -0.967866 -0.153225 0.199393
v -370.379944 -67.009613 -487.820740
vn -0.965290 -0.139050 0.221090
v -370.197937 -65.397369 -485.892853
vn -0.943452 -0.208968 0.257353
v -371.329803 -58.034378 -484.977875
vn -0.939365 -0.206767 0.273571
v -370.865814 -57.536655 -482.959259
vn -0.945782 -0.178748 0.271194
v -370.346954 -59.816624 -482.785370
vn 0.758886 -0.643868 0.097597
v -251.651001 -106.736084 -477.846100
vn -0.939583 -0.175512 0.293905
v -369.795441 -59.166752 -480.554291
vn -0.958376 -0.150032 0.242911
v -369.954407 -63.695648 -483.823944
vn -0.967061 -0.140256 0.212416
v -369.863556 -67.577904 -485.744232
vn -0.962947 -0.131664 0.235369
v -369.515381 -67.317886 -484.127075
vn -0.952522 -0.131043 0.274828
v -368.900543 -65.113113 -480.686951
vn -0.951343 -0.155543 0.265993
v -369.560181 -62.891083 -481.879517
vn -0.958715 -0.124140 0.255840
v -369.207245 -66.283821 -482.387421
vn -0.918868 -0.211060 0.333369
v -371.450500 -47.629471 -477.433777
vn -0.917660 -0.223542 0.328526
v -370.906738 -49.118946 -476.961273
vn -0.910708 -0.201176 0.360747
v -370.170258 -47.527588 -474.014984
vn -0.919500 -0.212265 0.330852
v -369.791077 -51.536503 -475.435211
vn -0.924274 -0.218445 0.313050
v -369.903137 -54.254047 -477.609192
vn -0.925974 -0.209787 0.313946
v -369.061249 -55.896049 -476.263977
vn -0.912402 -0.199422 0.357427
v -369.254333 -50.686234 -473.528809
vn -0.903956 -0.192640 0.381776
v -368.827423 -50.053387 -472.148071
vn -0.919928 -0.205175 0.334118
v -369.015747 -53.094234 -474.261444
vn 0.873418 -0.483521 0.057872
v -244.357391 -97.614464 -487.208771
vn 0.871943 -0.480229 0.095371
v -244.863083 -97.938911 -483.305450
vn 0.855245 -0.513541 0.069514
v -245.377686 -99.079773 -484.820526
vn 0.843643 -0.527388 0.100639
v -246.212219 -99.959877 -481.759094
vn 0.824334 -0.558447 0.092793
v -247.255936 -101.560394 -481.817474
vn -0.897492 -0.186448 0.399681
v -368.385406 -49.517811 -470.863800
vn -0.883752 -0.176870 0.433244
v -368.197083 -48.181023 -469.837158
vn 0.818922 -0.568939 0.075332
v -247.449188 -102.144890 -483.932556
vn 0.835495 -0.544736 0.072193
v -246.371628 -100.536156 -483.842163
vn -0.900980 -0.180743 0.394419
v -367.673370 -52.309280 -470.540375
vn -0.912887 -0.193330 0.359528
v -368.119843 -54.012444 -472.425995
vn -0.924889 -0.202130 0.322062
v -368.369781 -56.811279 -474.811829
vn -0.920767 -0.187658 0.342013
v -367.650787 -56.772865 -472.735718
vn 0.839585 -0.540772 0.051605
v -245.979172 -100.369156 -487.686951
vn 0.823329 -0.564780 0.056153
v -246.941788 -101.754326 -487.021271
vn -0.909466 -0.173117 0.378024
v -366.989746 -54.792942 -470.076233
vn -0.918696 -0.167132 0.357862
v -366.524414 -57.595074 -470.188812
vn -0.926429 -0.176315 0.332630
v -366.720703 -58.605644 -471.215607
vn -0.928424 -0.185000 0.322186
v -367.214722 -59.019726 -472.850586
vn -0.931892 -0.163141 0.323979
v -366.784454 -60.465965 -472.392578
vn -0.929481 -0.197579 0.311494
v -369.492737 -57.513783 -478.649689
vn -0.944334 -0.145793 0.294921
v -369.192047 -62.077599 -480.154358
vn -0.936726 -0.151066 0.315791
v -368.881470 -60.784054 -478.624207
vn -0.930210 -0.184402 0.317341
v -368.401978 -59.183537 -476.432495
vn -0.934114 -0.150933 0.323498
v -367.896820 -60.530926 -475.647095
vn -0.938254 -0.119305 0.324725
v -367.796936 -62.704536 -476.216400
vn 0.806475 -0.587997 0.062113
v -248.141235 -103.258217 -485.122711
vn -0.942843 -0.133175 0.305469
v -368.456909 -63.049557 -478.336426
vn -0.947177 -0.116330 0.298871
v -368.241058 -64.990952 -478.460022
vn -0.955139 -0.106582 0.276315
v -368.252747 -67.811699 -479.573059
vn 0.808790 -0.580943 0.091456
v -248.281769 -103.020767 -481.775848
vn 0.790632 -0.605124 0.093414
v -249.369553 -104.324959 -480.698303
vn -0.944298 -0.108799 0.310586
v -367.334717 -65.960052 -475.997711
vn 0.793602 -0.603429 0.077911
v -249.120682 -104.298538 -482.847931
vn 0.772659 -0.629012 0.085688
v -250.348724 -105.577881 -480.874725
vn -0.932670 -0.132515 0.335509
v -366.965302 -62.424446 -473.798340
vn -0.930399 -0.105343 0.351085
v -366.757416 -64.990181 -474.092957
vn -0.936199 -0.097976 0.337539
v -366.614990 -67.113052 -474.290436
vn -0.932250 -0.099588 0.347840
v -366.165985 -64.988304 -472.560455
vn -0.928712 -0.122015 0.350153
v -365.526367 -64.653725 -470.680664
vn 0.771339 -0.631820 0.076419
v -249.872421 -105.291611 -483.155029
vn 0.759072 -0.647060 0.071583
v -251.195190 -106.934319 -483.616425
vn -0.937462 -0.068211 0.341339
v -366.193848 -67.580139 -473.231049
vn -0.930208 -0.075213 0.359245
v -365.161194 -67.577217 -470.528381
vn -0.969852 -0.159027 0.184655
v -370.129883 -69.195518 -488.368683
vn -0.971247 -0.159961 0.176330
v -370.044128 -70.483932 -489.002075
vn 0.788425 -0.612017 0.061813
v -249.008469 -104.442078 -485.344574
vn -0.971334 -0.188145 0.145298
v -370.146820 -71.589363 -490.762543
vn -0.968872 -0.207610 0.134852
v -370.631561 -70.814423 -493.227844
vn -0.971926 -0.159468 0.173001
v -369.626068 -71.592911 -487.662476
vn -0.969999 -0.149494 0.191709
v -369.595612 -70.489609 -486.643402
vn -0.972745 -0.187788 0.136029
v -369.401550 -74.310173 -489.338196
vn -0.971870 -0.217056 0.091405
v -369.150574 -76.765991 -491.538696
vn -0.976362 -0.154595 0.151056
v -368.482605 -76.076843 -485.250793
vn -0.972442 -0.203200 0.114305
v -369.073395 -76.185646 -489.706390
vn -0.972347 -0.208805 0.104604
v -368.397736 -78.901192 -488.831940
vn -0.968925 -0.129522 0.210732
v -369.042084 -70.489609 -483.968597
vn 0.811414 -0.582690 0.045594
v -247.740082 -102.984016 -488.160492
vn 0.791990 -0.608642 0.048034
v -248.777817 -104.327705 -487.501251
vn -0.963454 -0.106733 0.245692
v -368.602936 -68.882904 -481.275970
vn -0.972947 -0.124134 0.194846
v -368.007568 -74.752975 -481.528137
vn -0.970094 -0.105530 0.218588
v -368.297089 -72.107224 -481.418640
vn 0.804223 -0.593148 0.037428
v -248.022888 -103.428047 -488.846100
vn -0.972874 -0.140053 0.184123
v -368.849823 -73.054214 -484.836761
vn 0.770117 -0.636752 0.038305
v -250.188736 -106.169571 -488.491211
vn 0.810506 -0.585500 0.016432
v -247.658096 -103.013283 -490.675446
vn 0.790423 -0.612085 0.024142
v -248.734512 -104.431175 -490.027283
vn 0.779660 -0.626081 0.012356
v -249.645615 -105.616356 -491.394958
vn -0.974128 -0.145804 0.172671
v -367.920868 -77.241371 -482.883942
vn -0.977349 -0.161610 0.136643
v -368.271942 -77.283577 -485.005402
vn -0.976046 -0.185444 0.113773
v -368.370209 -77.930618 -486.908997
vn -0.967834 -0.247074 0.047445
v -368.347778 -80.471909 -492.685181
vn -0.970243 -0.231169 0.072037
v -368.606873 -79.162704 -491.423920
vn -0.966797 -0.250255 0.051726
v -367.817352 -82.297882 -491.513824
vn -0.971132 -0.223374 0.083709
v -368.079468 -80.618401 -489.477692
vn 0.824484 -0.564934 0.032798
v -246.755859 -101.683838 -489.448181
vn -0.969856 -0.235387 0.063032
v -367.451447 -83.187637 -489.190521
vn -0.963073 -0.266691 0.036956
v -367.222382 -84.463203 -490.916321
vn -0.953452 -0.301451 0.007519
v -367.091248 -85.048111 -492.552917
vn -0.948128 -0.317883 0.001728
v -366.335541 -87.381828 -491.776703
vn -0.953529 -0.299888 0.029151
v -366.385498 -87.111755 -489.262573
vn -0.972496 -0.171402 0.157708
v -367.704651 -79.192558 -483.544250
vn -0.973657 -0.202961 0.103919
v -367.735809 -80.884216 -486.472107
vn -0.974814 -0.188143 0.119752
v -367.961823 -79.224716 -485.347931
vn -0.972626 -0.212918 0.093086
v -367.332581 -82.821701 -486.469482
vn -0.971045 -0.196648 0.135651
v -367.343506 -81.165848 -483.576141
vn -0.969285 -0.213183 0.122635
v -367.053650 -83.106979 -484.596802
vn -0.967262 -0.209440 0.143313
v -366.741302 -83.111580 -482.292603
vn -0.962668 -0.265123 0.054591
v -366.680939 -85.845108 -487.329620
vn -0.966896 -0.237284 0.093856
v -366.797180 -85.048111 -486.020355
vn 0.770233 -0.635249 0.056572
v -250.301712 -106.128181 -486.146790
vn -0.963550 -0.230684 0.135487
v -366.619019 -85.042610 -484.620819
vn -0.958489 -0.259866 0.117340
v -366.324554 -86.342201 -484.798859
vn -0.954164 -0.278415 0.109798
v -365.711426 -88.283340 -484.405731
vn -0.958854 -0.252107 0.130540
v -365.900635 -87.131920 -483.350616
vn -0.959273 -0.078974 0.271218
v -367.758514 -70.166092 -478.639587
vn -0.965385 -0.088185 0.245471
v -368.044403 -71.460182 -480.070221
vn -0.950161 -0.093019 0.297559
v -367.925568 -67.462929 -478.394592
vn -0.945973 -0.079071 0.314456
v -367.125946 -68.222206 -476.110138
vn -0.952887 -0.059987 0.297336
v -367.025055 -70.166092 -476.175873
vn -0.965735 -0.074231 0.248688
v -367.464722 -72.775543 -478.270111
vn -0.958331 -0.072464 0.276318
v -367.035797 -73.724838 -476.916809
vn -0.970685 -0.095780 0.220446
v -367.669159 -74.048363 -479.539764
vn -0.971919 -0.138063 0.190558
v -367.505524 -76.967949 -480.471588
vn 0.889587 -0.447856 0.089776
v -244.112854 -96.694916 -484.242554
vn -0.965791 -0.085900 0.244680
v -367.285004 -74.695412 -478.095398
vn -0.969082 -0.116091 0.217721
v -367.201263 -75.989487 -478.315643
vn -0.967819 -0.141950 0.207789
v -366.960785 -77.930618 -478.454468
vn -0.959120 -0.115636 0.258296
v -366.781494 -76.736816 -477.001190
vn -0.951248 -0.067118 0.301037
v -366.688934 -73.077797 -475.622803
vn -0.947229 -0.061665 0.314570
v -366.300415 -72.754272 -474.352844
vn -0.931629 -0.045587 0.360541
v -365.295776 -69.943863 -471.198486
vn -0.943550 -0.052078 0.327112
v -366.238770 -70.289032 -473.751251
vn -0.947413 -0.069949 0.312276
v -365.920959 -75.342445 -473.824799
vn -0.951335 -0.089970 0.294733
v -366.147430 -76.636528 -474.814728
vn -0.953884 -0.117245 0.276332
v -366.118958 -77.930618 -475.204742
vn -0.941022 -0.055843 0.333705
v -365.556000 -73.793793 -472.410431
vn -0.944580 -0.070595 0.320600
v -365.144257 -76.820137 -471.741577
vn -0.970404 -0.157519 0.183038
v -367.131134 -79.269333 -480.347107
vn -0.969557 -0.178659 0.167454
v -367.105255 -80.518806 -481.359589
vn -0.966209 -0.195340 0.168177
v -366.535156 -82.783463 -480.568024
vn -0.966133 -0.168950 0.195045
v -366.644806 -80.842331 -479.222076
vn -0.961988 -0.149846 0.228309
v -366.485474 -79.224716 -477.234558
vn -0.962821 -0.186771 0.195175
v -365.986267 -83.539780 -478.426422
vn -0.964347 -0.229654 0.131507
v -366.541382 -84.321358 -482.890900
vn -0.961306 -0.235303 0.143260
v -365.885071 -85.927933 -480.787354
vn 0.566504 -0.801015 0.193515
v -267.792236 -119.635254 -468.376801
vn 0.557672 -0.810234 0.180342
v -267.104889 -118.719147 -466.521423
vn 0.533777 -0.824455 0.188035
v -269.022430 -119.499565 -464.264679
vn 0.573249 -0.801646 0.169555
v -265.571014 -117.622307 -466.511292
vn 0.593245 -0.787524 0.166930
v -265.002197 -117.705147 -468.900665
vn -0.960601 -0.213146 0.178366
v -365.559723 -85.695152 -478.516205
vn -0.958855 -0.189380 0.211500
v -365.448730 -84.724586 -477.007660
vn -0.952048 -0.252248 0.173132
v -364.676941 -88.214142 -477.044159
vn 0.650475 -0.742178 0.161410
v -260.327698 -113.376816 -465.728699
vn 0.625438 -0.765399 0.151630
v -261.835541 -114.717094 -466.027588
vn 0.701946 -0.683758 0.199366
v -258.239807 -110.795349 -463.330383
vn -0.956516 -0.140126 0.255817
v -365.886078 -79.871758 -475.299286
vn -0.960178 -0.167422 0.223670
v -366.074310 -81.392365 -477.001526
vn -0.954714 -0.157403 0.252480
v -365.359650 -81.999001 -474.536621
vn 0.701960 -0.691129 0.172024
v -257.735046 -110.866798 -465.471863
vn -0.947193 -0.102151 0.303960
v -365.028503 -79.224716 -472.098633
vn 0.677551 -0.707546 0.200755
v -259.859314 -112.196320 -462.677368
vn 0.677592 -0.714960 0.172342
v -258.824890 -111.929932 -465.456940
vn -0.951524 -0.127324 0.279984
v -365.110809 -80.583984 -472.873566
vn -0.948227 -0.157457 0.275813
v -364.574402 -83.106979 -472.360809
vn -0.955915 -0.178677 0.233026
v -365.066071 -84.401062 -475.065491
vn -0.950580 -0.226894 0.211935
v -364.773682 -87.152657 -476.161285
vn -0.950256 -0.197933 0.240491
v -364.574219 -86.342201 -474.602325
vn -0.948628 -0.179445 0.260583
v -364.545532 -84.746475 -473.289795
vn -0.941154 -0.226907 0.250485
v -363.978851 -87.636292 -473.451782
vn -0.946932 -0.321058 -0.015534
v -366.649200 -86.390663 -494.265625
vn 0.651992 -0.714910 0.252606
v -261.327057 -113.242569 -461.629272
vn 0.644972 -0.697749 0.311701
v -262.025604 -113.766731 -461.335968
vn 0.650555 -0.737468 0.181436
v -260.787323 -113.338913 -463.784973
vn 0.618081 -0.763327 0.187902
v -262.786011 -114.709442 -462.497009
vn 0.621127 -0.739649 0.259077
v -263.319702 -114.670700 -460.721741
vn -0.862348 -0.155050 0.481992
v -367.140533 -47.443737 -467.541504
vn 0.592052 -0.777598 0.211699
v -264.106567 -115.009819 -459.763947
vn 0.591724 -0.781690 0.197036
v -263.793365 -115.317390 -461.809631
vn -0.866827 -0.152620 0.474676
v -366.694000 -49.422722 -467.394196
vn 0.575014 -0.793991 0.197326
v -265.519226 -116.364960 -460.865417
vn -0.889720 -0.171895 0.422908
v -367.429352 -50.656303 -469.270325
vn 0.617311 -0.768563 0.168040
v -262.364594 -114.781944 -464.276703
vn -0.846205 -0.131186 0.516457
v -365.407593 -48.608757 -464.938477
vn -0.862559 -0.131651 0.488528
v -365.480316 -51.100838 -465.726471
vn -0.875343 -0.135132 0.464235
v -365.925507 -53.128345 -467.097809
vn -0.867093 -0.132000 0.480338
v -365.048004 -53.759857 -465.669922
vn 0.582072 -0.793802 0.176269
v -264.847504 -116.390442 -463.002136
vn 0.592800 -0.789343 0.159767
v -263.977661 -116.184319 -465.088074
vn -0.889603 -0.154401 0.429845
v -366.663300 -52.229477 -468.264679
vn -0.906349 -0.160135 0.391008
v -365.915009 -57.439636 -468.633057
vn -0.884262 -0.142214 0.444810
v -365.499451 -56.056778 -467.206329
vn -0.876254 -0.117241 0.467368
v -364.378479 -56.490120 -465.211578
vn -0.825359 -0.105482 0.554667
v -364.460876 -47.458042 -463.196045
vn -0.829204 -0.104543 0.549082
v -365.384064 -45.754665 -464.207916
vn -0.841894 -0.114863 0.527278
v -364.406616 -49.888020 -463.622589
vn -0.853801 -0.117261 0.507221
v -364.262848 -52.359985 -463.949890
vn -0.807142 -0.079576 0.584970
v -364.246277 -45.048683 -462.490936
vn -0.839051 -0.100653 0.534660
v -363.377991 -51.131012 -462.255676
vn -0.821603 -0.090140 0.562889
v -362.901917 -49.577644 -461.269226
vn -0.863960 -0.113010 0.490716
v -363.937042 -55.028439 -464.027008
vn 0.655980 -0.740757 0.144809
v -259.654205 -113.083992 -467.202209
vn 0.620196 -0.770746 0.145971
v -262.125458 -115.316277 -467.914429
vn -0.848396 -0.099070 0.520008
v -363.214844 -53.331520 -462.417328
vn -0.829394 -0.084739 0.552200
v -362.431519 -52.278759 -461.003876
vn -0.869353 -0.095703 0.484837
v -362.998718 -57.395153 -462.845795
vn -0.922434 -0.156282 0.353118
v -365.885101 -61.287422 -470.223236
vn 0.645887 -0.751573 0.134045
v -260.630646 -114.427650 -469.943054
vn -0.902870 -0.141227 0.406056
v -364.912354 -59.000038 -466.978882
vn -0.886528 -0.117447 0.447519
v -364.452972 -57.890705 -465.713501
vn -0.904256 -0.137080 0.404389
v -364.037842 -61.730167 -465.937592
vn -0.915811 -0.135967 0.377894
v -364.916656 -63.742687 -468.792755
vn 0.619372 -0.771346 0.146299
v -262.834076 -116.412834 -470.793549
vn -0.912862 -0.121608 0.389737
v -364.198700 -64.349854 -467.327759
vn -0.893407 -0.111677 0.435145
v -363.968109 -59.834534 -465.197845
vn 0.613705 -0.771014 0.170010
v -264.385315 -117.715073 -471.144897
vn -0.876884 -0.093676 0.471486
v -362.829559 -59.905827 -462.997040
vn -0.887261 -0.112423 0.447357
v -363.001648 -61.107529 -463.554321
vn -0.892307 -0.127132 0.433159
v -363.152039 -62.397594 -464.223816
vn -0.856434 -0.087538 0.508780
v -362.337067 -56.476879 -461.531189
vn -0.872217 -0.099221 0.478949
v -362.037689 -62.031857 -461.976410
vn -0.904780 -0.129039 0.405861
v -363.182678 -64.339546 -464.947906
vn -0.912215 -0.092917 0.399037
v -363.525879 -65.874031 -466.122498
vn -0.910028 -0.074436 0.407809
v -362.863220 -67.899452 -465.034973
vn -0.892061 -0.107535 0.438934
v -362.258453 -64.020721 -462.864868
vn -0.901332 -0.086164 0.424472
v -362.202728 -66.286644 -463.272491
vn -0.887266 -0.078693 0.454496
v -361.219238 -66.292595 -461.304535
vn -0.920848 -0.092125 0.378884
v -364.536285 -66.282730 -468.644440
vn -0.809903 -0.082001 0.580803
v -362.732910 -47.788841 -460.755524
vn -0.798124 -0.070897 0.598308
v -361.367096 -49.344975 -459.103302
vn 0.556856 -0.810542 0.181477
v -266.793549 -117.603371 -462.358856
vn -0.778663 -0.054189 0.625098
v -359.760315 -49.561642 -457.064240
vn -0.818933 -0.068608 0.569774
v -361.334259 -54.019066 -459.622375
vn -0.838149 -0.074302 0.540357
v -361.314240 -57.781258 -460.084229
vn -0.855434 -0.073038 0.512736
v -360.956238 -62.139065 -460.152435
vn -0.836402 -0.056407 0.545206
v -359.950012 -60.623795 -458.365143
vn -0.819960 -0.061542 0.569103
v -360.269104 -57.335369 -458.468262
vn -0.831732 -0.033681 0.554155
v -358.833313 -61.692722 -456.764648
vn -0.819457 -0.040860 0.571683
v -359.205048 -59.536156 -457.165100
vn -0.876101 -0.083768 0.474794
v -361.029633 -64.809860 -460.687683
vn 0.535315 -0.822889 0.190507
v -269.069397 -118.664650 -460.324677
vn 0.522116 -0.826953 0.208671
v -269.855865 -118.709763 -458.438110
vn 0.512789 -0.837835 0.187296
v -269.807129 -119.184830 -460.578979
vn -0.854574 -0.051635 0.516756
v -359.897491 -63.870888 -458.608307
vn 0.520363 -0.821308 0.233829
v -270.942902 -118.673439 -455.743530
vn 0.496125 -0.839472 0.221689
v -271.875183 -119.424110 -456.396454
vn -0.843643 -0.043372 0.535150
v -359.423035 -63.161831 -457.777069
vn 0.472609 -0.851807 0.225977
v -273.417664 -120.080215 -455.557587
vn -0.900452 -0.062876 0.430386
v -361.885742 -68.871994 -463.079529
vn -0.910409 -0.048433 0.410864
v -362.545410 -69.694313 -464.613098
vn 0.471220 -0.857877 0.204934
v -273.073914 -120.305122 -457.198639
vn -0.904261 -0.033793 0.425642
v -362.085693 -71.460182 -463.779510
vn -0.893523 -0.044155 0.446841
v -361.054504 -69.842567 -461.504791
vn -0.906799 -0.032135 0.420336
v -361.817230 -75.604637 -463.419189
vn 0.493967 -0.846724 0.197625
v -271.585876 -119.827637 -458.705383
vn -0.896405 -0.028481 0.442320
v -360.994476 -75.989487 -461.726257
vn -0.900985 -0.053970 0.430481
v -360.887482 -77.951263 -461.687927
vn -0.923804 -0.049124 0.379702
v -364.059296 -70.167320 -468.186157
vn -0.917378 -0.061895 0.393176
v -363.604462 -68.873634 -466.934601
vn 0.482175 -0.854755 0.192097
v -272.133209 -120.294861 -459.431519
vn 0.495524 -0.848095 0.187592
v -270.979034 -119.936363 -460.778809
vn -0.924572 -0.036190 0.379284
v -363.951599 -74.321732 -468.265594
vn -0.933328 -0.050597 0.355442
v -364.753418 -75.018921 -470.389557
vn -0.924024 -0.046134 0.379542
v -363.648743 -75.665962 -467.665222
vn 0.447649 -0.871221 0.201455
v -275.209686 -121.355118 -456.834412
vn 0.453850 -0.868946 0.197367
v -274.162262 -121.600700 -460.315216
vn 0.538727 -0.823096 0.179681
v -268.254272 -118.879288 -463.719727
vn -0.916090 -0.032963 0.399615
v -362.972626 -72.754272 -465.814178
vn 0.506333 -0.840302 0.193697
v -270.846710 -120.322899 -462.986938
vn -0.917694 -0.038839 0.395384
v -362.621918 -75.989487 -465.269501
vn -0.912982 -0.057448 0.403935
v -362.114105 -78.162399 -464.358215
vn -0.937166 -0.084927 0.338390
v -364.565887 -78.629295 -470.512451
vn 0.533416 -0.819783 0.208382
v -269.864288 -120.577332 -466.484955
vn -0.944544 -0.132550 0.300444
v -364.364197 -81.812897 -470.987854
vn -0.934785 -0.156392 0.318935
v -363.787384 -83.106979 -469.826599
vn -0.925713 -0.066571 0.372323
v -363.624298 -77.488426 -467.844208
vn 0.394827 -0.867791 0.301747
v -271.287872 -121.269295 -465.689148
vn 0.469123 -0.855977 0.217317
v -273.192505 -121.889206 -463.854462
vn -0.933403 -0.123119 0.337046
v -363.872192 -81.749649 -469.465607
vn 0.480613 -0.839797 0.252491
v -273.626892 -122.521690 -465.216370
vn 0.234889 -0.874132 0.425112
v -271.598114 -121.619484 -466.269257
vn -0.924545 -0.105434 0.366196
v -363.219299 -81.809883 -467.811401
vn -0.939747 -0.174934 0.293724
v -363.842773 -84.740753 -470.883331
vn -0.938372 -0.209642 0.274787
v -363.690063 -86.924614 -471.844574
vn -0.924486 -0.154131 0.348667
v -362.813751 -84.261650 -467.687744
vn -0.929242 -0.173700 0.326094
v -362.966644 -85.695152 -468.806183
vn 0.481705 -0.854186 0.195772
v -273.035248 -121.334023 -461.868713
vn -0.928066 -0.206120 0.310174
v -362.648407 -87.636292 -468.989899
vn -0.919955 -0.189779 0.343026
v -362.315338 -86.989243 -467.687927
vn -0.915128 -0.081221 0.394897
v -361.854065 -80.615593 -464.196014
vn -0.918018 -0.112063 0.380375
v -362.216522 -82.459938 -465.503540
vn -0.901605 -0.076267 0.425784
v -360.912628 -80.518806 -462.147064
vn 0.428141 -0.880206 0.204778
v -275.818970 -122.577110 -460.970337
vn -0.905415 -0.100564 0.412445
v -361.161804 -82.450035 -463.046722
vn -0.917409 -0.146834 0.369865
v -361.992615 -84.401062 -465.632843
vn -0.910332 -0.133943 0.391607
v -361.572327 -83.754021 -464.381165
vn 0.442423 -0.871579 0.211214
v -275.448425 -122.762543 -462.566986
vn -0.914884 -0.178678 0.362025
v -361.983795 -86.398079 -466.509552
vn -0.906594 -0.160899 0.390128
v -360.798950 -85.695152 -463.333405
vn -0.900686 -0.126740 0.415573
v -360.515839 -83.754021 -462.002594
vn -0.905661 -0.194871 0.376568
v -360.658112 -88.291039 -464.189087
vn -0.899627 -0.181384 0.397204
v -359.987549 -87.636292 -462.307587
vn -0.888199 -0.065641 0.454747
v -360.814056 -68.192604 -460.784424
vn 0.425289 -0.873167 0.238138
v -277.696075 -123.722290 -461.949219
vn 0.453569 -0.855099 0.251160
v -275.656189 -123.238731 -463.962067
vn -0.884032 -0.041725 0.465561
v -359.948944 -69.519043 -459.341309
vn -0.871766 -0.033519 0.488774
v -359.096436 -69.276405 -457.732178
vn -0.878627 -0.023265 0.476941
v -359.402832 -70.489616 -458.330444
vn -0.883379 -0.030526 0.467665
v -359.749023 -71.864578 -459.064514
vn 0.553689 -0.806945 0.205592
v -267.647461 -117.373947 -458.907318
vn 0.580871 -0.785311 0.214185
v -265.875916 -116.139168 -458.964325
vn -0.894569 -0.023316 0.446322
v -361.027405 -73.410889 -461.691345
vn -0.886041 -0.019752 0.463186
v -360.125641 -75.342445 -459.986450
vn -0.888480 -0.042020 0.456988
v -360.066284 -77.930618 -460.020721
vn -0.880840 -0.025813 0.472710
v -359.377075 -73.918953 -458.532074
vn 0.546227 -0.805722 0.229017
v -268.459167 -117.367996 -456.804413
vn -0.877168 -0.026643 0.479443
v -358.821167 -77.083504 -457.650970
vn -0.870404 -0.024370 0.491734
v -358.241028 -76.002968 -456.576111
vn -0.893553 -0.072959 0.442991
v -360.165192 -80.193184 -460.525452
vn -0.880508 -0.060042 0.470214
v -359.150757 -79.386475 -458.438599
vn -0.881510 -0.091563 0.463202
v -359.294098 -81.838806 -459.091400
vn -0.875126 -0.086661 0.476072
v -358.464600 -81.949799 -457.583282
vn -0.870682 -0.079592 0.485365
v -357.888367 -80.603920 -456.285492
vn -0.891914 -0.102063 0.440537
v -359.726044 -83.106979 -460.217163
vn -0.893463 -0.144025 0.425418
v -359.740631 -85.718422 -460.967621
vn -0.890535 -0.173157 0.420671
v -359.187561 -87.636292 -460.528046
vn -0.878881 -0.121857 0.461216
v -359.004974 -84.401062 -459.139160
vn -0.871256 -0.108659 0.478650
v -357.690887 -83.754021 -456.535736
vn -0.870485 -0.132381 0.474058
v -357.627808 -85.695152 -456.945709
vn -0.876792 -0.153302 0.455780
v -358.705902 -86.989243 -459.311798
vn -0.836523 -0.062950 0.544303
v -355.963837 -82.459938 -453.423523
vn -0.828103 -0.054457 0.557924
v -356.613434 -80.169319 -454.132843
vn -0.860897 -0.159799 0.483033
v -356.557251 -87.680763 -455.570038
vn -0.857400 -0.101954 0.504450
v -356.518585 -84.401062 -454.597565
vn -0.855635 -0.090507 0.509606
v -355.893402 -84.334244 -453.579315
vn -0.854651 -0.134956 0.501357
v -356.315552 -86.342201 -454.714813
vn -0.844674 -0.152858 0.512991
v -355.557312 -86.989243 -453.658234
vn 0.676350 -0.703132 0.219444
v -263.681152 -118.621277 -476.909790
vn 0.658260 -0.724696 0.203740
v -263.890320 -118.290916 -475.149048
vn 0.653363 -0.720874 0.231207
v -264.949890 -119.240356 -475.120087
vn 0.627709 -0.751427 0.203323
v -265.083984 -118.738052 -472.991882
vn 0.630953 -0.734955 0.248474
v -266.334869 -120.036095 -473.844238
vn -0.253764 0.613717 0.747633
v -348.734711 -25.479118 -455.938141
vn -0.211882 0.605011 0.767507
v -346.237946 -25.826544 -454.893188
vn 0.658064 -0.705183 0.263949
v -265.794525 -120.164963 -475.574615
vn 0.646875 -0.701802 0.298373
v -267.127655 -121.163208 -474.961426
vn -0.276841 0.570832 0.772988
v -349.320648 -26.512819 -455.328461
vn -0.338832 0.504965 0.793854
v -350.481293 -27.811481 -454.890442
vn 0.592627 -0.780877 0.197545
v -266.691772 -119.390625 -470.685089
vn 0.605399 -0.761535 0.231422
v -267.349823 -120.197319 -471.758881
vn 0.602868 -0.751105 0.269058
v -268.703400 -121.296234 -471.778015
vn 0.578673 -0.782904 0.228470
v -268.939667 -120.728256 -469.456268
vn 0.569551 -0.778750 0.262985
v -270.092194 -121.777443 -470.132050
vn -0.213594 0.564393 0.797395
v -346.529633 -27.203630 -453.940521
vn -0.548359 0.152256 0.822266
v -350.599487 -44.287498 -448.639435
vn 0.618958 -0.712961 0.329510
v -269.238800 -122.475990 -473.629456
vn -0.495815 0.176206 0.850364
v -347.879486 -46.364620 -446.560394
vn -0.251267 0.398044 0.882284
v -343.485138 -39.010651 -447.065826
vn -0.280850 0.354206 0.891998
v -344.319336 -40.298756 -446.769073
vn -0.228077 0.393018 0.890796
v -341.096527 -40.970776 -445.543274
vn -0.198010 0.414888 0.888065
v -339.323181 -41.032730 -445.093933
vn -0.186143 0.427359 0.884712
v -340.220947 -38.648129 -446.447968
vn -0.233619 0.383119 0.893667
v -339.446564 -42.805931 -444.338745
vn 0.584403 -0.751707 0.305630
v -270.229431 -122.469185 -471.751740
vn 0.766597 -0.439989 0.467695
v -266.085785 -123.934242 -481.377136
vn 0.745723 -0.489251 0.452251
v -266.840576 -123.854179 -480.060974
vn 0.732557 -0.376628 0.567020
v -268.651581 -126.485161 -479.650085
vn 0.698714 -0.580338 0.418338
v -268.453003 -123.662720 -477.173065
vn 0.721564 -0.482168 0.496850
v -268.854065 -125.153435 -478.322968
vn 0.725466 -0.524430 0.445727
v -267.618408 -123.926010 -478.914124
vn 0.752768 -0.339310 0.564100
v -267.393250 -125.976242 -480.959747
vn 0.748988 -0.423218 0.509807
v -267.389984 -124.918182 -480.185303
vn 0.685693 -0.679891 0.259949
v -264.725159 -119.891586 -477.609863
vn 0.705476 -0.635250 0.314262
v -265.683960 -121.109306 -478.076233
vn 0.678047 -0.668409 0.305747
v -266.435150 -121.233192 -476.671143
vn 0.672191 -0.653160 0.348627
v -267.913239 -122.509926 -476.224854
vn 0.697750 -0.616807 0.364272
v -267.099396 -122.521179 -477.819092
vn 0.725192 -0.571664 0.383793
v -266.406830 -122.555244 -479.208008
vn 0.728513 -0.593474 0.342138
v -265.201202 -121.436127 -479.822113
vn 0.747526 -0.526304 0.405227
v -265.794128 -122.530846 -480.316589
vn 0.694891 -0.531106 0.484822
v -269.664612 -125.164803 -477.142792
vn 0.674459 -0.615100 0.408359
v -269.163513 -123.863815 -476.281616
vn 0.663107 -0.585328 0.466562
v -270.897583 -125.141533 -475.368011
vn 0.642067 -0.656176 0.396464
v -269.962830 -123.722885 -474.718292
vn 0.601016 -0.707480 0.371823
v -271.994049 -124.001740 -472.010132
vn 0.627760 -0.637379 0.446839
v -272.179840 -125.109543 -473.518860
vn 0.651308 -0.558423 0.513773
v -272.583893 -126.306343 -474.484833
vn 0.707605 -0.440454 0.552536
v -270.093231 -126.380806 -477.688110
vn 0.679458 -0.497969 0.538855
v -271.349365 -126.458961 -476.191101
vn 0.711906 -0.245424 0.657994
v -270.140045 -128.898560 -479.076385
vn 0.713978 -0.343073 0.610357
v -270.179565 -127.722557 -478.493073
vn 0.687600 -0.408599 0.600211
v -271.455811 -127.413437 -476.825867
vn 0.671336 -0.456265 0.584064
v -273.045532 -127.753052 -475.246735
vn 0.652743 -0.670308 0.353006
v -268.530853 -122.574036 -475.170654
vn 0.640134 -0.753563 0.149573
v -261.641541 -115.838593 -473.013275
vn 0.648987 -0.740366 0.175140
v -263.017975 -117.257507 -474.146240
vn -0.250584 0.583848 0.772223
v -342.724274 -20.161970 -458.437500
vn -0.231101 0.556189 0.798277
v -341.040283 -19.893192 -458.090515
vn -0.247669 0.629220 0.736711
v -345.325897 -21.719835 -458.068787
vn -0.263605 0.612951 0.744851
v -344.244446 -20.407606 -458.790375
vn -0.216620 0.619141 0.754811
v -344.795380 -22.989273 -456.837921
vn -0.236492 0.603752 0.761285
v -343.527771 -21.570244 -457.612244
vn -0.200840 0.594403 0.778684
v -342.820892 -22.820452 -456.432281
vn -0.183838 0.605478 0.774339
v -344.022705 -24.106726 -455.729095
vn -0.164548 0.579259 0.798363
v -344.628540 -26.619118 -453.924988
vn -0.219866 0.577024 0.786576
v -341.520966 -21.403399 -457.150299
vn -0.188222 0.569307 0.800289
v -340.607513 -22.272886 -456.291229
vn 0.572918 -0.755573 0.317607
v -271.445007 -123.075745 -470.971161
vn 0.549956 -0.764225 0.336910
v -273.044983 -123.852310 -469.974731
vn 0.580664 -0.698579 0.418112
v -274.043549 -125.063828 -470.837769
vn 0.507113 -0.804559 0.309065
v -274.101501 -123.757904 -468.013794
vn 0.524521 -0.770616 0.361979
v -274.659973 -124.535530 -468.984375
vn 0.362537 -0.853409 0.374514
v -272.280151 -122.464973 -467.584656
vn 0.550126 -0.801387 0.234819
v -270.179199 -121.299484 -468.371582
vn 0.544058 -0.790949 0.280000
v -272.004730 -122.816505 -469.165680
vn 0.492654 -0.824946 0.277048
v -273.355743 -122.836258 -466.725372
vn -0.162684 0.575753 0.801276
v -341.911530 -24.067505 -455.297546
vn -0.133055 0.572608 0.808960
v -340.626434 -24.509876 -454.748505
vn -0.103267 0.546348 0.831168
v -338.879364 -24.508678 -454.511566
vn 0.488988 -0.803943 0.338477
v -276.254364 -124.482956 -466.569580
vn 0.468421 -0.833827 0.292087
v -275.743073 -123.754921 -465.415466
vn 0.442524 -0.849225 0.288078
v -278.409088 -124.656319 -463.831207
vn 0.556791 -0.681606 0.474760
v -277.057007 -126.438751 -469.139343
vn 0.532457 -0.698508 0.478096
v -278.372742 -126.458961 -467.650574
vn 0.558852 -0.632306 0.536538
v -279.051453 -127.408340 -468.179077
vn 0.518275 -0.758722 0.394629
v -276.636444 -125.157578 -467.512848
vn 0.507595 -0.749042 0.425775
v -278.296600 -125.986290 -466.977814
vn 0.492220 -0.744837 0.450486
v -279.791077 -126.446693 -466.038635
vn 0.465584 -0.810293 0.355889
v -278.763977 -125.273674 -464.951172
vn 0.650633 -0.507138 0.565232
v -274.289978 -127.703735 -473.760834
vn 0.624383 -0.598350 0.502118
v -274.566376 -126.458961 -472.147003
vn 0.627345 -0.544922 0.556325
v -275.290131 -127.753052 -472.663971
vn 0.623285 -0.629104 0.464482
v -273.712616 -125.885742 -472.519867
vn 0.596918 -0.619458 0.509864
v -275.500183 -126.625404 -471.234863
vn 0.598111 -0.577575 0.555581
v -277.552734 -127.771713 -470.206604
vn 0.899289 0.107473 0.423944
v -256.103638 -127.895576 -497.639191
vn 0.896070 0.094127 0.433819
v -256.333527 -124.873497 -497.855164
vn 0.912551 0.082158 0.400625
v -255.669128 -124.435272 -499.411591
vn 0.900557 0.056330 0.431074
v -256.688721 -122.578804 -497.576141
vn 0.911100 0.050124 0.409127
v -255.856232 -121.931419 -499.429047
vn 0.911215 0.007468 0.411863
v -256.726837 -121.279785 -497.610199
vn 0.921478 0.012383 0.388233
v -255.924377 -119.996246 -499.445526
vn 0.922515 -0.032561 0.384585
v -256.437347 -119.981651 -498.239502
vn 0.932598 -0.057695 0.356275
v -255.915817 -118.682068 -499.430359
vn 0.929213 -0.112454 0.352019
v -256.785309 -118.697716 -497.171021
vn 0.838880 0.090992 0.536657
v -258.351898 -127.111923 -493.793396
vn 0.860381 0.089173 0.501790
v -257.574066 -126.456512 -495.221832
vn 0.836133 0.058517 0.545396
v -259.051331 -126.458260 -492.819763
vn 0.852966 0.046007 0.519935
v -258.792786 -125.165321 -493.383392
vn 0.870926 0.060499 0.487676
v -257.729553 -124.552742 -495.223724
vn 0.868933 0.013110 0.494756
v -258.826263 -123.869881 -493.407104
vn 0.875375 0.096188 0.473780
v -256.927307 -125.816742 -496.497650
vn 0.888806 0.076758 0.451811
v -256.876923 -123.871361 -496.972717
vn -0.024922 0.458682 0.888251
v -329.199463 -20.202713 -456.122101
vn -0.105990 0.447950 0.887754
v -326.504974 -20.454220 -455.874146
vn -0.060482 0.465458 0.883001
v -327.394257 -21.625662 -455.373383
vn -0.108822 0.505740 0.855795
v -327.258759 -22.505672 -454.876129
vn -0.030356 0.457073 0.888911
v -329.694397 -23.089798 -454.634064
vn -0.057039 0.489675 0.870038
v -328.886627 -23.770962 -454.239624
vn 0.886997 0.026069 0.461040
v -257.835480 -122.585907 -495.232056
vn 0.887642 -0.064737 0.455961
v -258.885498 -122.412766 -493.229675
vn 0.902980 -0.036929 0.428093
v -257.823120 -121.290565 -495.262634
vn 0.901908 -0.119049 0.415197
v -258.716125 -121.277115 -493.374237
vn -0.197067 0.534148 0.822101
v -325.961243 -22.771118 -454.469727
vn 0.911772 -0.143158 0.384939
v -257.950531 -119.952637 -494.675842
vn 0.898623 -0.224223 0.377095
v -258.986206 -120.010849 -492.245758
vn 0.888500 -0.326737 0.322197
v -258.895813 -118.627815 -491.337189
vn 0.911076 -0.247470 0.329696
v -258.129883 -118.656387 -493.529846
vn 0.922957 -0.177049 0.341767
v -257.511566 -118.690483 -495.239655
vn -0.172600 0.541523 0.822777
v -327.343933 -25.283970 -453.092590
vn -0.230444 0.544426 0.806533
v -325.948608 -25.369671 -452.682404
vn 0.918207 -0.073001 0.389315
v -256.986389 -119.988548 -496.947479
vn 0.773535 -0.632179 0.044649
v -253.573746 -110.398758 -492.742523
vn 0.789312 -0.613832 -0.014004
v -251.348709 -107.693375 -495.649811
vn 0.784639 -0.619592 0.021161
v -253.060959 -109.845078 -494.340179
vn 0.798457 -0.599748 0.052610
v -254.018387 -111.076355 -494.389893
vn -0.264577 0.543665 0.796510
v -324.820557 -23.568687 -453.581726
vn 0.794748 -0.595788 0.115814
v -256.239441 -113.449333 -490.124878
vn 0.811898 -0.562175 0.157420
v -257.329224 -114.803276 -489.455627
vn 0.816639 -0.566371 0.111017
v -255.887634 -113.299576 -491.921448
vn 0.863393 -0.478084 0.161208
v -256.512848 -114.581436 -493.058289
vn -0.293384 0.541695 0.787714
v -323.660522 -22.127308 -454.175049
vn -0.271680 0.523908 0.807286
v -324.024200 -25.887249 -451.731293
vn -0.324880 0.521283 0.789124
v -323.261383 -24.384462 -452.444916
vn 0.870947 -0.442005 0.214667
v -257.503662 -116.106033 -492.287079
vn 0.872597 -0.414956 0.257656
v -258.314484 -117.376114 -491.553284
vn 0.848538 -0.488549 0.203230
v -257.943634 -116.144699 -490.552338
vn 0.834924 -0.527340 0.157526
v -256.927856 -114.692886 -491.237976
vn -0.363580 0.535261 0.762434
v -322.499237 -22.879137 -453.141174
vn -0.381414 0.502946 0.775608
v -321.805054 -24.091648 -451.982422
vn -0.334568 0.542237 0.770742
v -322.303070 -20.426077 -454.814240
vn -0.399787 0.536772 0.742998
v -321.315613 -20.556355 -454.220154
vn -0.414869 0.517502 0.748382
v -320.919708 -22.639841 -452.495636
vn -0.449405 0.518106 0.727737
v -319.438904 -20.664709 -453.035736
vn -0.426553 0.476411 0.768821
v -320.103973 -23.816551 -451.261749
vn 0.760941 -0.646397 0.056035
v -253.738174 -110.397751 -490.143646
vn -0.381039 0.457751 0.803289
v -321.279266 -25.747915 -450.729156
vn -0.459517 0.492115 0.739370
v -319.028809 -22.336124 -451.589905
vn -0.463751 0.443564 0.766933
v -318.470520 -23.929543 -450.232697
vn -0.143548 0.575266 0.805272
v -342.823029 -26.690933 -453.534790
vn -0.139085 0.538396 0.831135
v -342.866180 -28.441402 -452.327454
vn -0.109965 0.564579 0.818021
v -340.963715 -26.804945 -453.139526
vn 0.771076 -0.626452 0.114017
v -256.987640 -113.965927 -487.810730
vn 0.768059 -0.634534 0.086323
v -255.572678 -112.446068 -489.076508
vn 0.777242 -0.624864 0.073754
v -254.681320 -111.618568 -491.076050
vn -0.091985 0.521111 0.848518
v -340.993774 -28.413286 -452.086609
vn -0.074059 0.486663 0.870445
v -339.829254 -30.008875 -451.073792
vn -0.067298 0.552715 0.830648
v -338.239868 -26.308411 -453.207275
vn 0.804988 -0.588272 0.077014
v -255.114960 -112.366409 -492.818573
vn -0.058377 0.511034 0.857576
v -338.651459 -28.495892 -451.821899
vn -0.118493 0.487463 0.865066
v -341.976532 -29.709137 -451.451233
vn -0.112624 0.459882 0.880809
v -341.543640 -31.662535 -450.334106
vn -0.026952 0.527824 0.848926
v -336.151611 -27.004696 -452.615997
vn -0.031369 0.536776 0.843141
v -335.273865 -25.698021 -453.453766
vn -0.034777 0.497773 0.866610
v -337.033234 -30.504478 -450.623535
vn 0.937501 -0.152671 0.312702
v -256.383911 -117.396858 -497.751953
vn 0.945487 -0.085534 0.314225
v -255.790070 -117.373047 -499.483978
vn 0.946629 -0.194287 0.257190
v -255.619110 -116.026817 -499.403412
vn 0.927169 -0.278433 0.250666
v -256.130066 -116.014580 -497.566132
vn -0.047460 0.516959 0.854694
v -335.451904 -30.364697 -450.643036
vn 0.923760 -0.327423 0.198648
v -255.735229 -114.806885 -497.591217
vn 0.907449 -0.398233 0.133966
v -255.039276 -113.379272 -498.260620
vn 0.877127 -0.459293 0.140350
v -255.671051 -113.824158 -495.608307
vn 0.940229 -0.278284 0.196287
v -255.349289 -114.762352 -499.324829
vn 0.936220 -0.309660 0.166143
v -254.800659 -113.526886 -500.109833
vn 0.807653 -0.588623 -0.034914
v -251.485336 -107.772789 -498.311646
vn 0.806378 -0.591312 0.010182
v -252.750153 -109.523201 -496.881165
vn -0.067404 0.492367 0.867774
v -337.952393 -32.496628 -449.521606
vn -0.098647 0.484881 0.868999
v -338.695435 -33.584030 -448.999969
vn 0.831962 -0.554829 -0.001858
v -252.787216 -109.584862 -498.869385
vn 0.833893 -0.545060 0.086793
v -254.771851 -112.263451 -495.405182
vn 0.814916 -0.577665 0.047072
v -253.767700 -110.878006 -496.126312
vn 0.854286 -0.513060 0.083463
v -254.454849 -112.031113 -497.170197
vn -0.048930 0.527975 0.847849
v -333.335541 -28.768829 -451.524445
vn -0.022741 0.519480 0.854180
v -333.813690 -27.566147 -452.264282
vn -0.055792 0.522530 0.850794
v -331.486847 -25.928831 -453.184967
vn -0.032338 0.514723 0.856746
v -332.992249 -25.837128 -453.306763
vn -0.090342 0.540594 0.836419
v -330.625458 -29.020763 -451.143677
vn 0.877199 -0.478279 0.042083
v -253.540176 -110.850853 -500.744354
vn 0.835284 -0.548468 0.038515
v -253.497818 -110.603767 -497.673004
vn -0.074026 0.532498 0.843188
v -334.055267 -31.824217 -449.631805
vn 0.860689 -0.509039 -0.009700
v -252.827347 -109.629883 -501.044861
vn -0.076642 0.525776 0.847163
v -333.508423 -33.709301 -448.401642
vn 0.875481 -0.477968 0.071274
v -254.330902 -112.090324 -498.856567
vn -0.074072 0.527225 0.846491
v -330.388672 -36.120102 -446.635864
vn 0.912611 -0.392177 0.115491
v -254.486755 -112.579262 -499.823730
vn 0.928400 -0.223864 0.296578
v -256.954437 -117.396873 -496.012634
vn 0.914735 -0.287860 0.283543
v -257.366974 -117.396072 -494.683563
vn 0.913300 -0.326925 0.242907
v -256.594482 -116.038872 -495.829010
vn 0.894862 -0.386223 0.223727
v -257.039368 -116.077309 -494.088501
vn -0.192286 0.422304 0.885825
v -337.658356 -41.672535 -444.440308
vn 0.841320 -0.527721 0.117013
v -255.710632 -113.480026 -494.021912
vn 0.901692 -0.385566 0.195682
v -256.177551 -114.925713 -495.663483
vn -0.206017 0.411269 0.887927
v -336.587036 -43.686329 -443.220703
vn -0.150254 0.432720 0.888919
v -334.311218 -43.713165 -442.744141
vn -0.162387 0.389454 0.906618
v -334.944763 -45.017609 -442.262726
vn 0.896395 -0.348951 0.273331
v -257.795380 -117.392273 -493.307251
vn -0.110327 0.533767 0.838403
v -328.657715 -25.424244 -453.216675
vn -0.136840 0.538343 0.831542
v -328.781677 -28.471104 -451.239777
vn -0.227882 0.518368 0.824236
v -326.145630 -27.285627 -451.483215
vn -0.180490 0.481081 0.857895
v -324.826965 -29.574713 -449.796967
vn -0.226185 0.480611 0.847262
v -324.105469 -27.988756 -450.508698
vn -0.180926 0.437091 0.881032
v -323.746307 -30.453932 -449.093689
vn -0.128741 0.457327 0.879931
v -324.894836 -31.553640 -448.729553
vn -0.085101 0.502721 0.860249
v -328.510040 -34.089050 -447.693695
vn -0.083621 0.495000 0.864860
v -327.838715 -33.201633 -448.113434
vn -0.065458 0.476150 0.876924
v -326.323517 -33.028351 -448.100098
vn 0.000414 0.460749 0.887530
v -325.410248 -34.648205 -447.204956
vn -0.060738 0.415310 0.907650
v -324.382874 -33.396854 -447.780334
vn -0.136546 0.399598 0.906464
v -323.243134 -31.682337 -448.413086
vn 0.818536 0.063117 0.570977
v -259.985657 -127.920792 -491.217590
vn 0.792266 0.033019 0.609282
v -261.997772 -127.753052 -488.521667
vn 0.829474 0.022350 0.558098
v -260.308197 -126.460373 -490.910736
vn 0.810631 -0.021377 0.585168
v -261.980438 -126.462357 -488.529877
vn 0.850002 -0.170231 0.498516
v -261.803345 -123.684914 -488.282745
vn 0.844812 -0.005414 0.535036
v -260.324738 -125.164848 -490.929718
vn 0.834524 -0.078508 0.545350
v -261.734100 -125.036606 -488.745636
vn 0.851643 -0.092026 0.515980
v -260.582581 -123.870758 -490.397064
vn -0.502864 0.414777 0.758346
v -317.071442 -24.372572 -449.108612
vn -0.083229 0.423155 0.902227
v -332.523285 -43.883430 -442.415009
vn 0.064518 0.448715 0.891343
v -325.341156 -36.660583 -446.147156
vn 0.845606 -0.352504 0.400862
v -261.813110 -121.289177 -486.863190
vn 0.852116 -0.389012 0.350098
v -260.811890 -119.775711 -487.582245
vn -0.061966 0.350006 0.934696
v -322.903442 -33.284561 -447.723297
vn 0.832024 -0.471787 0.291808
v -260.403076 -118.751518 -487.298340
vn 0.829797 -0.446319 0.335016
v -261.406281 -119.756546 -486.119995
vn 0.807573 -0.523556 0.271505
v -260.925018 -118.641548 -485.578369
vn 0.021629 0.397082 0.917528
v -324.137421 -34.578636 -447.272400
vn 0.869963 -0.154154 0.468403
v -260.167358 -122.447411 -490.768799
vn 0.875944 -0.242604 0.416972
v -260.436829 -121.284637 -489.727844
vn 0.891119 -0.175794 0.418334
v -259.765259 -121.116241 -491.073822
vn 0.119282 0.386949 0.914353
v -323.657867 -35.930759 -446.702759
vn 0.873374 -0.329709 0.358482
v -260.221252 -120.013481 -489.288422
vn 0.004023 0.316003 0.948750
v -322.585541 -34.581303 -447.297028
vn 0.885490 -0.269209 0.378726
v -259.533325 -119.982513 -490.942474
vn 0.094083 0.311536 0.945565
v -322.304138 -36.519764 -446.685303
vn -0.508214 0.313494 0.802147
v -318.057098 -28.142170 -448.051788
vn -0.593398 0.330973 0.733714
v -316.910248 -27.518345 -447.515808
vn 0.855117 -0.255416 0.451152
v -261.701538 -122.569855 -487.959290
vn -0.461230 0.369880 0.806509
v -318.422852 -25.934380 -449.151031
vn 0.862486 -0.309353 0.400523
v -260.997375 -121.279411 -488.570709
vn -0.496140 0.297888 0.815542
v -318.768341 -30.560381 -447.642242
vn -0.641242 0.345804 0.685002
v -317.516602 -29.400194 -447.182220
vn -0.690478 0.358594 0.628212
v -318.263794 -31.773136 -446.772369
vn -0.714331 0.361074 0.599464
v -316.121338 -27.826944 -446.642517
vn -0.766759 0.438634 0.468701
v -316.611115 -29.366707 -446.178101
vn -0.795697 0.417511 0.438805
v -317.277222 -30.854080 -445.908112
vn 0.808300 -0.198056 0.554460
v -263.835907 -125.163246 -485.584656
vn 0.832833 -0.254628 0.491482
v -263.004517 -123.657028 -486.206329
vn 0.806164 -0.303767 0.507765
v -263.783234 -123.876869 -485.059509
vn -0.213768 0.366616 0.905481
v -321.517639 -30.427855 -448.647369
vn 0.779839 -0.071156 0.621923
v -264.288116 -127.753052 -485.531036
vn 0.751687 -0.098364 0.652143
v -265.462585 -128.697906 -484.257751
vn 0.788093 -0.153903 0.596006
v -264.519531 -126.394714 -484.988434
vn -0.147107 0.306878 0.940311
v -321.408203 -32.518112 -447.839386
vn 0.756038 -0.165691 0.633209
v -265.894775 -127.753052 -483.566620
vn 0.767118 -0.247880 0.591680
v -266.289154 -126.465698 -482.673431
vn 0.792088 -0.381282 0.476677
v -264.930359 -123.837021 -483.188660
vn -0.257285 0.314969 0.913564
v -320.329010 -30.958897 -448.164185
vn 0.795335 -0.266465 0.544462
v -265.277161 -125.197052 -483.502075
vn -0.393897 0.301512 0.868295
v -320.132904 -33.931599 -447.213348
vn -0.406507 0.286905 0.867432
v -319.696075 -32.454895 -447.497528
vn 0.794274 -0.026014 0.607002
v -263.293488 -127.753052 -486.825592
vn 0.810570 -0.101927 0.576703
v -263.247864 -126.455063 -486.740448
vn 0.827081 -0.164843 0.537367
v -263.138672 -125.151497 -486.586273
vn -0.217793 0.284119 0.933725
v -320.814331 -35.988659 -446.825256
vn 0.825887 -0.407168 0.390033
v -262.572418 -121.228279 -485.190338
vn 0.800709 -0.456205 0.388256
v -263.666748 -121.770401 -483.512939
vn 0.816927 -0.362492 0.448587
v -263.491730 -122.432182 -484.504974
vn 0.840487 -0.319617 0.437523
v -262.651062 -122.557549 -486.194763
vn -0.532424 0.297696 0.792403
v -319.615906 -33.284561 -447.205444
vn -0.749652 0.353568 0.559475
v -319.133881 -34.468468 -446.295898
vn -0.768135 0.326906 0.550547
v -319.563660 -35.872726 -446.047760
vn -0.924569 0.364591 0.110657
v -318.750153 -34.578636 -445.023163
vn 0.808030 -0.494567 0.320142
v -262.099304 -119.979317 -484.678375
vn -0.941075 0.321880 0.103787
v -319.225067 -35.872726 -444.748962
vn -0.743878 0.332081 0.579972
v -318.775787 -33.271061 -446.500275
vn -0.852329 0.433841 0.292090
v -317.759094 -32.008217 -445.594574
vn -0.903970 0.427461 0.010780
v -319.401855 -35.272957 -441.658356
vn -0.972652 0.230754 0.026458
v -319.650330 -35.850037 -441.491058
vn -0.875783 0.461748 0.140686
v -319.004578 -34.578636 -440.970276
vn -0.904492 0.263315 0.335498
v -319.289703 -35.872726 -440.228760
vn 0.863466 -0.044941 0.502401
v -259.965820 -123.866989 -491.423767
vn -0.858538 0.307611 0.410230
v -318.345886 -34.578636 -439.279419
vn -0.851977 0.409597 0.326138
v -318.296234 -34.017052 -439.677399
vn -0.870143 0.219759 0.441086
v -318.481171 -35.688274 -438.868561
vn -0.811087 0.499303 0.304688
v -316.074890 -29.410421 -445.045593
vn -0.791750 0.423552 0.440154
v -315.610992 -28.186981 -445.549347
vn -0.837085 0.513200 0.189512
v -316.820862 -30.662148 -444.924103
vn -0.803559 0.588940 0.086274
v -316.902740 -31.062490 -443.096497
vn -0.812436 0.562057 0.155046
v -315.909637 -29.630423 -443.713654
vn -0.804961 0.521137 0.283645
v -315.057281 -28.158718 -444.311859
vn 0.823597 -0.529987 0.201998
v -258.334595 -116.114754 -488.828064
vn 0.799772 -0.567066 0.196977
v -258.774017 -116.146889 -487.162231
vn -0.760106 0.625425 0.176300
v -314.659912 -28.598087 -441.403290
vn -0.753166 0.619692 0.220731
v -313.495300 -26.982773 -442.022797
vn -0.777916 0.584657 0.230265
v -314.432312 -27.839466 -443.036713
vn -0.825322 0.555842 0.099420
v -317.557373 -32.123646 -441.318817
vn -0.781654 0.605118 0.151157
v -315.525940 -29.376650 -442.622650
vn 0.789094 -0.593690 0.157677
v -257.727631 -114.908119 -487.824646
vn 0.775877 -0.606975 0.172038
v -259.144806 -116.097473 -485.420685
vn -0.760240 0.623621 0.182024
v -316.037933 -30.449656 -440.607666
vn -0.886806 0.458577 0.057291
v -317.690125 -32.211964 -444.149078
vn -0.900567 0.387188 0.197647
v -318.389374 -33.595387 -445.225464
vn -0.906803 0.421551 0.001642
v -318.203430 -33.284561 -443.844543
vn -0.884185 0.466741 -0.019210
v -318.266541 -33.313015 -442.313843
vn -0.863058 0.504284 0.028786
v -317.550323 -31.999460 -443.183014
vn -0.950134 0.295887 -0.098470
v -319.264771 -35.872726 -443.580566
vn 0.806507 -0.542891 0.234126
v -259.870697 -117.483879 -486.558960
vn -0.918222 0.391553 -0.059626
v -318.857086 -34.676975 -443.425018
vn 0.827871 -0.502200 0.249848
v -259.429443 -117.550392 -488.123718
vn 0.846988 -0.474176 0.240351
v -258.808990 -117.327499 -489.764465
vn 0.858458 -0.419988 0.294381
v -259.533203 -118.347343 -489.168213
vn -0.879276 0.473592 -0.050840
v -318.972412 -34.578636 -441.906311
vn -0.845204 0.513981 0.146472
v -318.168243 -33.284561 -440.876251
vn -0.820131 0.501592 0.275302
v -317.869049 -33.284561 -439.554718
vn -0.792622 0.570092 0.216206
v -317.180481 -31.941618 -440.350403
vn 0.946365 0.053624 0.318619
v -254.379654 -123.870956 -502.883698
vn 0.933265 0.078531 0.350499
v -254.926071 -125.166245 -501.050018
vn 0.003805 0.480307 0.877092
v -326.765503 -36.678474 -446.071106
vn 0.117550 0.410298 0.904344
v -325.478058 -38.373672 -445.281677
vn 0.200841 0.358451 0.911688
v -323.533569 -37.468552 -446.097015
vn 0.184856 0.372728 0.909341
v -322.422150 -39.171089 -445.762451
vn -0.111237 0.324719 0.939246
v -321.972900 -38.362251 -446.111542
vn 0.943060 0.048582 0.329057
v -254.471451 -121.379837 -502.977905
vn 0.928465 0.053147 0.367599
v -255.096924 -121.840561 -501.246674
vn -0.119601 0.380098 0.917181
v -321.332764 -37.166817 -446.520630
vn 0.950251 0.045762 0.308105
v -254.079269 -119.280243 -504.508514
vn 0.940673 0.007663 0.339229
v -255.241455 -118.727997 -501.216125
vn -0.380935 0.362958 0.850382
v -320.633636 -37.166817 -446.380066
vn -0.665806 0.279269 0.691889
v -320.219177 -38.724575 -445.503418
vn -0.601381 0.317838 0.733021
v -320.251160 -38.039780 -445.710388
vn -0.953199 0.234273 0.191123
v -319.507690 -36.854637 -444.683899
vn -0.037169 0.378331 0.924924
v -321.795685 -39.344921 -445.760040
vn -0.400649 0.363440 0.841066
v -320.716766 -39.690628 -445.377319
vn -0.148092 0.441828 0.884792
v -321.373840 -41.017998 -444.981995
vn 0.951445 0.003780 0.307796
v -254.664429 -117.845535 -502.959778
vn 0.952392 -0.038464 0.302441
v -255.226654 -117.415977 -501.212982
vn 0.954326 -0.114819 0.275823
v -255.137344 -116.127769 -501.181366
vn 0.958755 -0.073651 0.274527
v -254.679855 -116.034264 -502.780304
vn -0.987338 0.035260 0.154664
v -319.760834 -37.166817 -441.451111
vn -0.994062 0.075574 -0.078296
v -319.725433 -37.166817 -442.218842
vn -0.989143 -0.019105 0.145712
v -319.713654 -38.460903 -441.478333
vn 0.954893 -0.192167 0.226387
v -254.961960 -114.839897 -501.107483
vn 0.949073 -0.265383 0.169798
v -254.564087 -113.528214 -501.499664
vn -0.999177 0.023940 0.032753
v -319.792877 -39.657017 -442.235413
vn 0.962731 -0.132178 0.235960
v -254.535950 -114.818161 -502.886261
vn 0.963007 -0.200474 0.180076
v -254.313614 -113.513428 -502.885376
vn -0.907056 -0.260844 0.330469
v -319.421631 -41.049088 -441.273346
vn -0.941226 -0.061662 0.332103
v -319.416321 -38.460903 -440.155670
vn -0.913621 0.089663 0.396558
v -319.405731 -37.100517 -440.136108
vn -0.917655 -0.141466 0.371344
v -319.295319 -39.755001 -440.225525
vn 0.912783 -0.406306 0.041746
v -253.526611 -110.929688 -502.169556
vn 0.930828 -0.349043 0.108300
v -254.066696 -112.132240 -501.794098
vn -0.963625 -0.096796 0.249112
v -319.735046 -39.779217 -441.457672
vn -0.887554 -0.239915 0.393305
v -319.055450 -41.049088 -440.364014
vn -0.868336 -0.172805 0.464900
v -318.723755 -39.755001 -439.061249
vn -0.813886 -0.291792 0.502441
v -318.447571 -41.037060 -439.210022
vn -0.695779 -0.411188 0.588911
v -318.070465 -42.244690 -439.438416
vn -0.990191 0.137911 -0.022420
v -319.596802 -37.407345 -443.412445
vn 0.793148 -0.609028 -0.000846
v -248.749359 -104.483261 -492.346527
vn 0.779863 -0.625935 -0.004388
v -250.513397 -106.695404 -492.639191
vn -0.957546 -0.177012 0.227537
v -319.732422 -41.073269 -442.275635
vn -0.989151 0.024783 0.144797
v -319.905731 -40.805779 -443.212799
vn 0.769052 -0.638762 0.023277
v -250.955124 -107.221214 -491.327515
vn -0.748500 -0.386794 0.538645
v -318.234375 -42.541542 -439.904083
vn -0.849703 0.308600 0.427516
v -317.803589 -34.578636 -438.098236
vn -0.803639 0.434519 0.406641
v -317.401123 -33.430229 -438.330597
vn -0.798196 0.305079 0.519433
v -317.156616 -34.578636 -436.977509
vn -0.770352 0.418840 0.480761
v -316.761993 -33.416676 -437.205322
vn -0.802402 0.128061 0.582882
v -317.407166 -36.130737 -436.685486
vn -0.729459 0.374882 0.572148
v -316.005371 -33.354286 -436.159668
vn -0.623546 0.171774 0.762682
v -315.493774 -34.414204 -435.133209
vn -0.706285 0.215437 0.674350
v -316.336700 -34.758801 -435.839417
vn -0.525381 -0.015544 0.850725
v -315.623474 -35.875111 -435.073608
vn -0.743140 0.625595 0.237431
v -315.079193 -29.588223 -439.666351
vn -0.740495 0.569935 0.356149
v -315.538666 -30.957071 -437.911621
vn -0.721076 0.628473 0.291670
v -314.539856 -29.456905 -438.498901
vn 0.747329 -0.199098 0.633923
v -266.792267 -127.696877 -482.499451
vn 0.739839 -0.254553 0.622768
v -268.116302 -127.753052 -480.944000
vn -0.726347 0.643593 0.241262
v -312.742645 -26.726257 -440.312531
vn -0.727893 0.640251 0.245459
v -314.060211 -28.377710 -439.779755
vn -0.723038 0.524622 0.449431
v -314.920563 -30.932009 -436.774200
vn -0.715705 0.602833 0.352645
v -314.069885 -29.387970 -437.579254
vn 0.776523 -0.343422 0.528274
v -266.391357 -125.166054 -481.843323
vn -0.711171 0.497495 0.496724
v -314.315399 -30.877253 -435.928162
vn -0.718847 0.554453 0.419333
v -313.232361 -29.239029 -436.148621
vn -0.715832 0.647365 0.261731
v -311.935669 -26.493988 -438.525360
vn -0.683936 0.662250 0.306033
v -311.204773 -26.175745 -437.409180
vn -0.719813 0.618221 0.315709
v -312.842621 -28.045589 -437.315338
vn -0.766399 0.567653 0.300670
v -316.290771 -31.426434 -438.778656
vn -0.757368 0.492511 0.428751
v -316.101532 -31.990471 -437.586639
vn -0.740946 0.474928 0.474807
v -315.436005 -31.990471 -436.476624
vn -0.703637 0.432226 0.563982
v -314.517456 -31.677792 -435.512604
vn -0.665817 0.316834 0.675502
v -314.835266 -32.986397 -435.066254
vn -0.707778 0.453037 0.542041
v -313.439972 -30.435242 -435.141724
vn -0.691969 0.620030 0.369787
v -311.319244 -27.108833 -435.851685
vn -0.641267 0.635758 0.429637
v -310.452209 -26.781431 -434.871094
vn -0.626506 0.687680 0.366861
v -309.932404 -25.793335 -435.672760
vn -0.678972 0.567514 0.465752
v -310.992371 -27.631329 -434.520691
vn -0.628755 0.544460 0.555185
v -310.245361 -27.849627 -433.336334
vn -0.600723 0.611253 0.515268
v -309.689056 -26.814104 -433.817474
vn -0.568245 0.677424 0.467114
v -308.910583 -25.755106 -434.287720
vn -0.547323 0.592524 0.591060
v -308.591797 -26.601782 -432.956726
vn -0.750987 -0.282326 0.596918
v -317.943542 -39.755001 -437.796417
vn -0.789837 -0.099894 0.605127
v -317.994995 -38.411720 -437.513275
vn -0.871878 -0.067751 0.485014
v -318.684753 -38.356354 -438.573883
vn -0.420150 -0.426043 0.801225
v -316.858398 -39.941620 -436.956421
vn 0.929112 -0.307225 0.205826
v -313.397125 -38.460903 -440.642303
vn 0.800679 -0.341629 0.492142
v -313.173126 -38.460903 -441.222595
vn 0.655118 -0.686246 0.316048
v -312.977844 -37.938446 -440.884369
vn 0.410844 -0.899062 0.151308
v -312.330811 -37.213650 -439.763672
vn 0.979187 -0.190803 0.069192
v -313.544037 -38.460903 -439.176056
vn 0.867900 0.139048 0.476881
v -313.203491 -39.755001 -441.275177
vn 0.753231 0.504414 0.422149
v -313.038513 -40.367775 -440.881927
vn 0.978264 0.079672 0.191445
v -313.649170 -39.812969 -439.194458
vn 0.961952 0.139110 0.235153
v -313.462646 -39.734245 -440.391083
vn 0.788364 -0.615171 -0.006851
v -313.444031 -38.205078 -439.130676
vn 0.617892 -0.776556 -0.123165
v -312.804504 -37.610336 -437.995941
vn 0.885335 -0.459020 -0.074043
v -313.466339 -38.460903 -438.035187
vn 0.361790 -0.932008 0.021671
v -312.200775 -37.166817 -439.538452
vn 0.278874 -0.954872 -0.102222
v -311.869110 -37.079399 -438.611115
vn 0.716818 -0.695187 -0.053729
v -313.070007 -38.128834 -437.024780
vn 0.427956 -0.903499 -0.023310
v -312.157410 -37.540958 -436.875183
vn 0.576875 -0.757001 0.306862
v -313.278137 -38.239006 -436.228119
vn 0.755331 -0.615582 0.224798
v -313.312164 -38.436142 -436.615204
vn 0.246183 -0.966854 -0.067726
v -311.169067 -37.120052 -437.445801
vn -0.520024 -0.486651 0.701959
v -316.872314 -43.821724 -439.489899
vn -0.576882 -0.410707 0.706065
v -317.243103 -44.365608 -440.108978
vn -0.409161 -0.450416 0.793545
v -315.934998 -44.693207 -439.507080
vn -0.577887 -0.427473 0.695208
v -317.429565 -41.406868 -438.179749
vn -0.461865 -0.494390 0.736383
v -317.034668 -42.353920 -438.548126
vn 0.405080 -0.834046 0.374536
v -312.629913 -37.633389 -435.764191
vn 0.278537 -0.877236 0.390992
v -311.493225 -37.185013 -435.724762
vn 0.264454 -0.946499 0.184943
v -311.294983 -37.166817 -435.878845
vn 0.144026 -0.721877 0.676867
v -311.924927 -36.511402 -434.652893
vn 0.095972 -0.826507 0.554685
v -310.863342 -36.453293 -434.633759
vn -0.049722 -0.580135 0.813001
v -312.306427 -35.860813 -434.063171
vn -0.007818 -0.968039 0.250679
v -309.742645 -36.683060 -435.280823
vn -0.165857 -0.743282 0.648093
v -310.412720 -35.865261 -433.814117
vn -0.262742 -0.900783 0.345770
v -309.095581 -36.439545 -434.160095
vn -0.316045 -0.738855 0.595155
v -309.621338 -35.882942 -433.481689
vn -0.765819 -0.001364 0.643054
v -356.524261 -57.420864 -453.582123
vn -0.773082 0.018470 0.634037
v -356.685028 -59.489857 -453.767670
vn -0.775681 0.025103 0.630625
v -356.173645 -60.541500 -453.066223
vn -0.753337 0.030641 0.656920
v -354.480194 -61.073368 -451.052490
vn -0.584816 0.112464 0.803332
v -350.338074 -47.519527 -448.038147
vn -0.563091 0.133510 0.815539
v -349.022705 -48.166576 -446.971008
vn -0.598383 0.104428 0.794376
v -349.688171 -50.488556 -447.137115
vn -0.555155 0.135688 0.820604
v -347.990417 -49.460670 -446.072662
vn -0.595582 0.104079 0.796524
v -348.386780 -51.558941 -446.011414
vn -0.605558 0.100553 0.789423
v -348.440094 -53.504692 -445.813049
vn -0.656898 0.076500 0.750088
v -349.587769 -54.858246 -446.596954
vn -0.751031 0.019664 0.659974
v -355.448273 -58.050510 -452.344940
vn -0.754550 0.044168 0.654754
v -354.561462 -58.813850 -451.269562
vn -0.730905 0.042383 0.681162
v -353.210815 -58.034012 -449.836761
vn -0.759537 0.032607 0.649646
v -353.594391 -65.663261 -449.827728
vn -0.744842 0.043523 0.665820
v -352.136078 -64.989738 -448.162048
vn -0.758590 0.029553 0.650898
v -352.749725 -67.254387 -448.728149
vn -0.730662 0.035881 0.681796
v -351.360687 -67.660400 -447.155396
vn -0.702792 0.061844 0.708702
v -350.946991 -64.851028 -446.908813
vn -0.670338 0.071093 0.738643
v -349.459778 -62.888092 -445.716919
vn -0.520056 0.157237 0.839535
v -346.904572 -49.590347 -445.344299
vn -0.488326 0.187231 0.852340
v -346.277405 -48.560406 -445.183136
vn -0.552740 0.136698 0.822066
v -346.836792 -52.048840 -444.872772
vn 0.931012 0.287954 -0.224276
v -253.665421 -156.024307 -514.062561
vn -0.506264 0.169823 0.845492
v -345.562622 -50.517014 -444.353149
vn -0.509483 0.161143 0.845257
v -345.153320 -52.025734 -443.801361
vn -0.540809 0.130473 0.830965
v -346.162872 -53.310474 -444.185181
vn -0.588901 0.107236 0.801060
v -347.405945 -54.666519 -444.889221
vn -0.623802 0.084824 0.776966
v -348.753998 -56.081295 -445.754120
vn -0.559261 0.102451 0.822636
v -346.085297 -56.289978 -443.738190
vn 0.952389 0.139897 -0.270896
v -254.502609 -151.864670 -513.816833
vn -0.523164 0.113988 0.844574
v -344.567474 -56.838673 -442.693604
vn -0.652428 0.088080 0.752715
v -348.584106 -65.043533 -444.692871
vn -0.817789 -0.046546 0.573633
v -355.056854 -80.918915 -451.969849
vn -0.833935 -0.019309 0.551525
v -355.258240 -82.459938 -452.336639
vn -0.797153 -0.031683 0.602946
v -354.102600 -82.459938 -450.762451
vn -0.803008 -0.049867 0.593878
v -353.806793 -80.518806 -450.186066
vn 0.985948 -0.056636 -0.157158
v -254.436447 -142.175629 -512.555054
vn -0.848202 -0.057516 0.526541
v -355.256989 -83.754021 -452.337372
vn -0.836650 -0.126258 0.532988
v -355.128662 -85.048111 -452.411438
vn 0.990901 -0.121853 -0.057154
v -253.468735 -130.858276 -515.608643
vn -0.798271 -0.050049 0.600215
v -354.508820 -83.754021 -451.275024
vn 0.988552 -0.094044 -0.117986
v -254.045853 -136.653748 -513.341614
vn -0.785288 -0.132278 0.604835
v -354.403687 -85.048111 -451.335724
vn -0.818000 -0.164049 0.551329
v -354.862030 -86.989243 -452.565369
vn -0.793350 -0.158305 0.587822
v -354.107086 -86.989243 -451.506989
vn -0.775981 -0.074856 0.626299
v -353.653503 -83.754021 -450.274597
vn -0.774761 -0.128613 0.619035
v -353.674835 -85.371635 -450.561127
vn -0.794503 -0.027590 0.606634
v -353.740051 -77.206543 -449.851990
vn -0.758910 -0.053270 0.649013
v -350.945435 -80.669281 -446.494812
vn -0.732816 -0.047150 0.678791
v -349.812042 -80.819267 -445.270416
vn -0.784962 -0.073218 0.615202
v -352.469269 -83.665237 -448.700623
vn -0.723676 -0.053225 0.688085
v -348.396729 -80.971733 -443.783447
vn -0.742376 -0.080922 0.665078
v -349.702454 -84.182129 -445.493439
vn -0.728405 -0.079044 0.680571
v -348.187103 -84.334602 -443.874176
vn -0.700482 -0.048945 0.711989
v -346.530701 -82.050362 -441.903564
vn -0.330886 0.299863 0.894761
v -329.364105 -62.579750 -435.003174
vn -0.357513 0.305309 0.882593
v -326.675110 -62.335781 -434.050201
vn -0.339534 0.279714 0.898041
v -329.335907 -64.396736 -434.395142
vn -0.333865 0.230696 0.913955
v -328.597992 -65.492401 -433.796997
vn -0.298604 0.651065 0.697818
v -320.188110 -48.851883 -439.910095
vn -0.310380 0.643752 0.699462
v -321.478027 -50.525486 -438.926910
vn -0.355139 0.660482 0.661543
v -319.574402 -50.891685 -437.637726
vn -0.367398 0.678017 0.636641
v -317.758484 -49.971497 -437.560760
vn -0.386501 0.658688 0.645559
v -317.491760 -51.452003 -435.860809
vn -0.395789 0.681031 0.616074
v -315.098846 -50.212921 -435.687378
vn -0.378167 0.687784 0.619631
v -315.869110 -49.912086 -436.511902
vn -0.401651 0.619737 0.674242
v -318.993164 -52.805244 -435.419373
vn -0.421874 0.632074 0.650004
v -315.919983 -53.018078 -433.361420
vn -0.442363 0.569240 0.693023
v -316.913422 -53.877258 -433.204407
vn -0.410526 0.656476 0.632856
v -315.040924 -51.377529 -434.417389
vn -0.473396 0.598784 0.646030
v -315.093140 -53.632992 -432.187225
vn -0.397931 0.688061 0.606814
v -314.651184 -48.889648 -436.927246
vn -0.433518 0.660603 0.612916
v -313.624451 -52.118069 -432.678650
vn -0.409378 0.674658 0.614204
v -312.257812 -49.270275 -434.848785
vn -0.219319 0.735278 0.641300
v -308.415405 -48.835423 -433.102661
vn -0.385204 0.687844 0.615214
v -310.832428 -49.237595 -433.940826
vn 0.991894 -0.123437 -0.030148
v -252.622284 -124.207344 -514.736755
vn 0.987861 -0.149812 -0.041080
v -252.819397 -124.481117 -517.984314
vn -0.314051 0.176017 0.932947
v -331.349884 -69.249207 -433.953827
vn -0.257676 0.130056 0.957439
v -329.434814 -69.328568 -433.357269
vn -0.545956 0.381145 0.746097
v -321.050262 -74.077446 -430.292969
vn -0.517748 0.344362 0.783168
v -321.531616 -74.756668 -430.281616
vn -0.580951 0.384677 0.717300
v -319.580841 -73.638329 -429.359375
vn 0.990931 -0.122686 -0.054808
v -253.100403 -126.875992 -517.334839
vn -0.566534 0.309006 0.763908
v -317.592560 -73.200104 -427.981750
vn -0.554836 0.231335 0.799150
v -318.695587 -74.590103 -428.367432
vn -0.499137 0.071728 0.863549
v -317.727783 -75.181450 -427.650269
vn 0.993347 -0.115040 0.005245
v -252.401871 -122.486717 -514.459045
vn 0.988875 -0.147045 -0.022450
v -252.364685 -122.030350 -516.454834
vn 0.994884 -0.078551 0.063521
v -252.050507 -119.101952 -514.809753
vn 0.993194 -0.115477 0.015163
v -252.126404 -120.326904 -515.951172
vn 0.992983 -0.112612 0.036095
v -251.853088 -118.082771 -516.982117
vn 0.985738 -0.166099 -0.027046
v -252.600800 -123.033272 -518.901184
vn 0.987331 -0.156639 -0.025348
v -252.359573 -121.493553 -519.572876
vn 0.990083 -0.140267 -0.007748
v -251.928009 -118.636818 -519.291748
vn 0.993092 -0.067630 0.095889
v -251.862640 -116.868706 -515.196106
vn 0.991148 -0.106807 0.078858
v -251.615372 -116.076637 -517.219727
vn 0.990391 -0.054915 0.126924
v -251.715668 -114.895439 -515.434021
vn 0.990956 -0.078744 0.108650
v -251.341354 -113.645653 -517.894470
vn 0.988418 -0.147367 0.036234
v -251.646057 -116.832664 -518.725220
vn 0.986604 -0.148011 0.068594
v -251.501022 -115.976501 -518.648376
vn 0.991247 -0.099563 0.086701
v -251.377075 -115.114151 -518.878052
vn 0.988342 -0.050305 0.143703
v -251.387680 -111.687775 -516.602478
vn 0.984708 -0.030841 0.171460
v -251.935547 -113.200859 -513.588440
vn 0.987270 -0.041228 0.153620
v -251.429596 -109.346016 -515.778687
vn 0.988298 -0.040669 0.147017
v -250.803040 -109.427963 -519.847046
vn 0.989381 -0.019556 0.144024
v -250.773010 -108.005699 -519.811890
vn -0.496168 0.487667 0.718330
v -316.534576 -20.712578 -451.058289
vn 0.989783 -0.073435 0.122219
v -250.884674 -110.894363 -519.914368
vn 0.991113 -0.091317 0.096727
v -251.169128 -113.522942 -519.543335
vn 0.900301 -0.371236 -0.227247
v -249.698059 -99.576591 -516.328857
vn 0.975207 -0.203172 -0.087710
v -250.527618 -99.848343 -520.191406
vn 0.997140 -0.071191 -0.025375
v -250.693008 -101.471634 -519.991821
vn 0.933702 -0.310599 -0.178129
v -250.126785 -98.990295 -518.859985
vn 0.962441 -0.229911 -0.144390
v -250.420486 -99.985176 -518.806763
vn 0.901542 -0.370970 -0.222719
v -249.738876 -97.676170 -519.423584
vn 0.941406 -0.302852 -0.148445
v -250.093750 -98.291306 -520.076538
vn -0.516440 0.458945 0.722952
v -316.043640 -22.257568 -449.657318
vn -0.484530 0.464483 0.741274
v -317.448181 -22.771532 -450.282837
vn -0.558329 0.459358 0.690839
v -314.590271 -21.179054 -449.278809
vn -0.514741 0.352922 0.781337
v -317.378113 -25.991945 -448.504883
vn -0.558618 0.434001 0.706816
v -315.442566 -23.386068 -448.513245
vn -0.610061 0.459573 0.645460
v -313.799622 -22.568996 -447.631348
vn -0.577861 0.384786 0.719734
v -316.277405 -25.557421 -447.934326
vn -0.617232 0.423008 0.663392
v -314.943665 -24.307255 -447.515198
vn -0.629060 0.401635 0.665561
v -315.366150 -25.504011 -447.187439
vn -0.655500 0.477067 0.585429
v -312.986420 -22.871241 -446.565735
vn -0.677710 0.453124 0.579127
v -313.962463 -24.456358 -446.384766
vn -0.685825 0.510044 0.519133
v -312.387207 -23.005127 -445.715424
vn -0.731944 0.507874 0.454227
v -313.649384 -25.411077 -445.089050
vn -0.631255 0.482234 0.607427
v -312.429474 -20.955660 -447.522583
vn -0.650081 0.525012 0.549324
v -311.063507 -20.494020 -446.467285
vn -0.740838 0.575235 0.346791
v -312.165802 -24.685455 -443.300262
vn -0.724529 0.546103 0.420511
v -311.744812 -23.715935 -443.927948
vn -0.671927 0.547065 0.499233
v -310.798706 -21.440689 -445.180603
vn -0.694354 0.564945 0.445769
v -310.850616 -22.191750 -444.373840
vn -0.645787 0.568319 0.509875
v -309.853424 -19.863436 -445.674591
vn 0.990490 -0.057422 0.125027
v -251.304550 -107.109573 -515.981079
vn 0.991247 -0.019476 0.130575
v -250.969955 -106.698410 -518.345703
vn 0.993449 -0.063606 0.094934
v -251.062729 -105.358070 -517.235596
vn 0.989329 -0.137835 0.047216
v -251.241653 -105.422699 -515.118958
vn 0.959848 -0.263235 -0.096953
v -250.710480 -102.816063 -515.726685
vn 0.988606 -0.148764 0.022977
v -251.018402 -104.133347 -516.207520
vn 0.973515 -0.225196 -0.039432
v -251.072739 -104.301750 -514.813477
vn 0.986469 -0.162499 -0.021758
v -250.843552 -102.991524 -517.036133
vn -0.655093 0.586201 0.476677
v -309.461121 -20.580103 -444.328369
vn 0.993940 -0.020229 0.108044
v -250.763367 -104.900879 -519.769531
vn 0.995117 -0.077433 0.061209
v -250.890900 -103.782516 -518.056946
vn -0.612747 0.614902 0.496424
v -308.662994 -19.299797 -444.856384
vn 0.998252 -0.047480 0.035207
v -250.760529 -103.377068 -519.825256
vn 0.932844 -0.315030 -0.174808
v -250.277267 -101.137611 -516.162292
vn 0.945376 -0.279329 -0.168047
v -250.240021 -100.307060 -517.511353
vn 0.966568 -0.238949 -0.092999
v -250.646164 -102.071297 -516.746887
vn 0.988835 -0.143067 -0.041684
v -250.678574 -101.887749 -518.257141
vn -0.705685 0.636850 0.310532
v -310.903809 -24.232716 -441.304077
vn -0.708882 0.594550 0.379470
v -310.545776 -23.194645 -442.451660
vn -0.735570 0.619115 0.275016
v -312.021179 -25.415285 -441.515900
vn -0.660998 0.651630 0.372102
v -309.758575 -23.054502 -441.214142
vn -0.661622 0.613886 0.430581
v -309.526886 -21.767775 -442.845581
vn -0.604465 0.633133 0.483493
v -308.462250 -20.319057 -443.324310
vn -0.597355 0.661698 0.453126
v -308.534302 -21.448345 -441.879852
vn -0.528577 0.681099 0.506666
v -307.397736 -20.000082 -442.519287
vn -0.656690 0.684952 0.315593
v -310.092987 -24.186972 -439.511871
vn -0.700818 0.657364 0.276998
v -310.988068 -24.870529 -440.050781
vn -0.641758 0.700064 0.313141
v -309.774841 -24.436638 -438.260376
vn -0.593513 0.727196 0.344859
v -308.604950 -23.160830 -438.918304
vn -0.582828 0.710304 0.394689
v -308.176666 -22.004908 -440.479340
vn -0.497538 0.723242 0.478933
v -306.885315 -20.600533 -441.151337
vn -0.475827 0.760774 0.441375
v -306.715149 -21.254324 -439.901855
vn -0.542828 0.665381 0.512452
v -307.512878 -18.951611 -444.007629
vn 0.891372 -0.430390 -0.142199
v -243.575958 -93.027641 -508.432800
vn 0.852471 -0.461180 -0.246184
v -248.590271 -99.243599 -513.154785
vn 0.869548 -0.421321 -0.257634
v -249.006943 -98.969589 -514.892883
vn -0.455924 0.718590 0.525131
v -306.270996 -18.639265 -443.282928
vn -0.437196 0.727877 0.528257
v -305.918335 -19.349081 -441.996094
vn -0.396699 0.775769 0.490726
v -305.834320 -20.573879 -440.171265
vn -0.346020 0.761222 0.548463
v -305.133362 -19.769321 -440.853912
vn -0.330143 0.774518 0.539562
v -304.867279 -18.310259 -442.712250
vn 0.967335 0.066004 -0.244758
v -254.606567 -149.270340 -513.239014
vn 0.959871 0.095736 -0.263595
v -254.655106 -150.018661 -513.603760
vn 0.938750 0.152459 -0.309038
v -254.826767 -153.131195 -515.426331
vn -0.139081 0.823328 0.550262
v -303.690491 -18.181952 -442.394989
vn 0.975410 0.040667 -0.216614
v -254.549973 -147.952789 -512.786560
vn -0.578079 0.738528 0.346987
v -309.076935 -24.341726 -437.173187
vn -0.526603 0.757897 0.385073
v -307.525543 -22.656742 -438.305847
vn -0.545010 0.744945 0.384735
v -308.468781 -24.418041 -436.000671
vn -0.503816 0.776309 0.378832
v -307.314087 -23.304716 -436.685547
vn -0.425612 0.803299 0.416610
v -306.393341 -22.257298 -437.731171
vn -0.338444 0.811674 0.476068
v -305.541809 -21.104355 -439.096283
vn 0.859710 -0.098368 0.501220
v -249.610733 -86.049286 -457.968048
vn -0.500345 0.744219 0.442486
v -307.733368 -24.469713 -434.917267
vn -0.420321 0.804451 0.419749
v -306.505341 -23.179907 -435.972473
vn -0.507312 0.665337 0.547687
v -307.806641 -25.533943 -433.415070
vn -0.457896 0.719456 0.522221
v -307.307343 -24.967428 -433.688782
vn -0.289257 0.848196 0.443726
v -305.057770 -22.073898 -436.964966
vn -0.254048 0.845151 0.470297
v -305.168427 -23.074226 -435.121948
vn 0.834424 -0.062827 0.547531
v -251.089218 -83.151451 -455.099792
vn 0.868414 -0.061882 0.491963
v -249.016708 -82.985657 -458.542877
vn -0.242282 0.806405 0.539454
v -304.593475 -20.411266 -439.640503
vn -0.138056 0.785614 0.603118
v -303.653351 -19.707983 -440.290894
vn -0.213372 0.785324 0.581153
v -304.027771 -19.063070 -441.200134
vn -0.033006 0.829357 0.557744
v -303.036530 -20.466759 -439.162018
vn -0.042185 0.800585 0.597733
v -302.989288 -18.967815 -441.113464
vn 0.855554 -0.069206 0.513068
v -250.071274 -82.655037 -456.671204
vn 0.848724 -0.039888 0.527329
v -250.263412 -81.778618 -456.251831
vn 0.036944 0.829089 0.557894
v -302.508301 -18.257225 -442.146576
vn 0.125372 0.798455 0.588856
v -302.001465 -18.989807 -441.151276
vn 0.200127 0.800887 0.564383
v -301.336212 -18.509687 -442.045410
vn 0.098500 0.792550 0.601799
v -302.041626 -19.850422 -440.059753
vn 0.257277 0.771346 0.582094
v -300.871887 -19.534088 -440.833099
vn 0.850980 -0.035090 0.524025
v -250.165771 -79.593765 -456.317047
vn 0.300338 0.785253 0.541456
v -300.340027 -20.697239 -439.524902
vn -0.159493 0.854171 0.494929
v -304.026489 -21.115124 -438.301941
vn -0.116668 0.874395 0.470979
v -304.081696 -22.287888 -436.087433
vn 0.039762 0.867236 0.496307
v -302.579102 -21.224108 -437.964539
vn 0.834803 -0.093388 0.542571
v -247.882462 -63.129482 -458.309784
vn 0.839178 -0.083293 0.537441
v -248.140747 -66.086395 -458.411407
vn 0.850248 -0.101172 0.516569
v -247.180817 -64.069046 -459.612122
vn 0.198111 0.849324 0.489287
v -301.529907 -22.366835 -436.212524
vn 0.185830 0.832242 0.522341
v -301.335114 -21.054844 -438.526245
vn 0.343668 0.802130 0.488344
v -299.958099 -21.768780 -438.099396
vn 0.817358 -0.079160 0.570666
v -249.035599 -62.965275 -456.554962
vn 0.824150 -0.064605 0.562674
v -249.669800 -66.591171 -456.169403
vn 0.822895 -0.087715 0.561382
v -249.063354 -64.207634 -456.725494
vn 0.810048 -0.067202 0.582500
v -250.388077 -64.510887 -454.897125
vn 0.807848 -0.062479 0.586069
v -249.223404 -61.425915 -456.098480
vn 0.855576 -0.107630 0.506365
v -246.459442 -62.856873 -460.530334
vn 0.840956 -0.089553 0.533642
v -246.870773 -61.225063 -459.538849
vn 0.831394 -0.072958 0.550873
v -246.867813 -58.766304 -459.208588
vn 0.347335 0.743330 0.571680
v -300.189209 -18.743572 -442.234192
vn 0.469410 0.704880 0.531787
v -298.456665 -20.226858 -441.581116
vn 0.449526 0.681368 0.577637
v -299.155792 -18.816250 -442.773895
vn 0.498391 0.650823 0.572744
v -298.255341 -18.795874 -443.501404
vn 0.570360 0.623624 0.534586
v -296.997833 -18.853897 -444.646118
vn 0.542069 0.653425 0.528391
v -297.419952 -20.197975 -442.635101
vn 0.619589 0.602563 0.503019
v -296.192841 -20.610165 -443.522461
vn 0.404862 0.743807 0.531825
v -299.341675 -20.462963 -440.512573
vn 0.438167 0.762253 0.476424
v -298.678558 -21.889406 -438.968994
vn 0.521461 0.714886 0.465850
v -297.689392 -21.962112 -439.903351
vn 0.561089 0.675781 0.478015
v -297.123260 -21.420797 -441.331909
vn 0.630900 0.630821 0.451696
v -295.875610 -22.012766 -442.118286
vn 0.600589 0.674298 0.429669
v -296.369812 -22.875065 -440.140045
vn 0.660777 0.638527 0.394535
v -294.849060 -23.891912 -440.880585
vn 0.675166 0.573266 0.464238
v -295.047699 -21.769075 -443.645630
vn 0.700739 0.584669 0.408812
v -294.379700 -23.196550 -442.772430
vn 0.705991 0.611101 0.357955
v -293.886444 -24.512014 -441.593719
vn 0.820554 -0.061299 0.568272
v -246.792618 -56.829227 -459.091064
vn 0.747326 0.578977 0.326021
v -292.909363 -25.335751 -442.227509
vn -0.689801 0.385983 0.612529
v -315.759613 -26.882870 -446.733154
vn -0.753306 0.465673 0.464412
v -314.815765 -26.712166 -445.598419
vn -0.767305 0.532688 0.357053
v -314.200897 -26.789278 -444.396454
vn -0.761682 0.583849 0.281000
v -313.182495 -26.173508 -443.028809
vn 0.232233 -0.810600 0.537583
v -311.857147 -37.743393 -441.531433
vn 0.455333 -0.382724 0.803862
v -312.264221 -38.460903 -442.236542
vn 0.076023 -0.508744 0.857555
v -310.876038 -38.460903 -442.420319
vn -0.016126 -0.747855 0.663667
v -310.736420 -38.172771 -442.178467
vn 0.802697 -0.042585 0.594865
v -248.882812 -58.547096 -456.313019
vn 0.082556 -0.955004 0.284872
v -311.192291 -37.176735 -440.379883
vn -0.180440 -0.832651 0.523577
v -310.089386 -37.480225 -441.057770
vn 0.535641 0.361966 0.762935
v -312.386597 -39.755001 -442.448486
vn 0.129305 0.103565 0.986182
v -311.024109 -39.755001 -442.676758
vn -0.066796 0.648253 0.758489
v -310.736420 -40.752022 -442.178467
vn 0.196227 0.700248 0.686402
v -311.425812 -41.049088 -441.780457
vn -0.141530 0.758870 0.635677
v -310.561493 -41.049088 -441.875458
vn -0.240231 -0.529895 0.813327
v -310.322266 -38.460903 -442.417572
vn 0.776490 -0.039978 0.628860
v -250.252274 -60.032578 -454.622955
vn -0.307363 0.163462 0.937448
v -309.683929 -39.755001 -442.786133
vn -0.711376 -0.348068 0.610568
v -309.015991 -38.482224 -441.677490
vn -0.646597 0.272622 0.712453
v -309.452179 -39.755001 -442.542267
vn -0.610259 0.622723 0.489694
v -309.597717 -41.049088 -441.341644
vn 0.107766 -0.991284 0.075780
v -310.563049 -36.902660 -439.290009
vn 0.029568 -0.954491 0.296770
v -309.518402 -37.020096 -439.960266
vn 0.798693 -0.034122 0.600771
v -248.061462 -55.859982 -457.267456
vn 0.182450 -0.982476 0.038112
v -309.915985 -36.765820 -438.169250
vn 0.138783 -0.959991 0.243220
v -308.795288 -36.563450 -438.816315
vn -0.122992 -0.827204 0.548276
v -308.955566 -37.166817 -440.218109
vn -0.590621 -0.380193 0.711773
v -308.718262 -38.410698 -441.238007
vn -0.017152 -0.898553 0.438531
v -307.674561 -36.611420 -439.463348
vn -0.197480 -0.601432 0.774133
v -308.040863 -37.166817 -440.097809
vn 0.781865 -0.025138 0.622941
v -249.592773 -57.467842 -455.330750
vn -0.349920 -0.461564 0.815178
v -307.039581 -37.166817 -439.829956
vn -0.608115 0.241488 0.756227
v -307.252533 -38.460903 -439.707001
vn -0.871524 0.206535 0.444735
v -308.971771 -39.757191 -441.712463
vn -0.829826 0.161610 0.534108
v -308.534485 -39.503384 -440.791504
vn -0.807762 0.352870 0.472232
v -308.438110 -39.826389 -440.488861
vn -0.678120 0.569774 0.464232
v -309.082855 -41.060909 -440.462982
vn -0.714019 0.345569 0.608900
v -307.615387 -39.722584 -439.337982
vn -0.719848 0.435483 0.540531
v -308.467957 -40.833416 -439.735229
vn -0.601058 0.405735 0.688556
v -308.103394 -41.514973 -438.898376
vn 0.074030 0.829801 0.553128
v -311.019440 -41.502502 -441.120544
vn 0.405496 0.715168 0.569305
v -311.925293 -41.070210 -441.484863
vn 0.146378 0.805750 0.573882
v -311.210083 -42.059063 -440.410736
vn -0.272452 0.792768 0.545242
v -310.182220 -41.538433 -441.042206
vn 0.173419 -0.983964 -0.041715
v -309.303040 -36.713223 -436.982391
vn 0.088003 -0.995024 -0.046714
v -308.148224 -36.367001 -437.695618
vn 0.015692 -0.997573 -0.067833
v -308.621918 -36.711601 -435.927856
vn -0.120580 -0.966810 -0.225251
v -307.501190 -36.559208 -436.574890
vn -0.207339 -0.953737 0.217708
v -307.027527 -36.263977 -438.342651
vn -0.648321 -0.589303 0.482081
v -305.906830 -36.627060 -438.989685
vn -0.425514 -0.288605 0.857697
v -306.145691 -37.166817 -439.403412
vn 0.805343 -0.073219 0.588271
v -245.631439 -51.935467 -460.214478
vn -0.711535 0.410838 0.570026
v -306.240112 -38.460903 -438.797241
vn -0.387659 -0.900792 -0.195687
v -306.380493 -36.590134 -437.221954
vn -0.909585 -0.379965 -0.168171
v -305.561737 -37.166817 -437.694672
vn -0.880184 -0.471870 0.051141
v -305.501038 -37.166817 -438.286835
vn -0.955422 0.170255 0.241209
v -305.600159 -38.460903 -437.672485
vn 0.827030 -0.090535 0.554819
v -243.825836 -52.830914 -462.946503
vn 0.819383 -0.083237 0.567171
v -244.552704 -52.372368 -461.806641
vn -0.584938 0.294397 0.755764
v -307.383636 -41.183842 -438.461823
vn -0.661760 0.329619 0.673369
v -306.936798 -39.950520 -438.541931
vn -0.762264 0.243964 0.599529
v -306.139587 -39.430466 -437.931213
vn 0.846226 -0.107197 0.521929
v -243.785828 -55.835083 -463.554779
vn 0.840872 -0.104002 0.531148
v -242.886932 -52.036652 -464.235504
vn -0.916525 0.010127 0.399849
v -305.648956 -39.256844 -437.226410
vn -0.205215 -0.978628 0.013203
v -307.974884 -36.842579 -434.807159
vn 0.856245 -0.120171 0.502398
v -242.810959 -53.909103 -464.755920
vn -0.372771 -0.868142 0.327676
v -307.333984 -36.891655 -433.670715
vn -0.378291 -0.920617 0.096747
v -306.770081 -37.166817 -434.008484
vn -0.636357 -0.765484 0.095309
v -306.207123 -37.498878 -434.333496
vn -0.685064 -0.656205 -0.316357
v -305.984558 -37.166817 -436.536194
vn -0.473534 -0.863980 -0.171183
v -306.636688 -37.160389 -435.517365
vn -0.850318 -0.514331 -0.111455
v -305.733459 -37.801041 -436.101257
vn -0.968361 -0.238503 -0.073444
v -305.615204 -37.996906 -436.885223
vn -0.978419 -0.178676 0.103780
v -305.432587 -38.609489 -436.497498
vn -0.886875 -0.457635 0.063420
v -305.410492 -38.511757 -435.506927
vn -0.763290 -0.596057 0.249207
v -305.221283 -38.549397 -434.754608
vn -0.794992 0.192003 0.575433
v -305.835968 -37.440445 -439.094452
vn 0.814363 -0.059936 0.577252
v -245.956528 -54.412231 -460.039429
vn 0.768049 0.572240 0.287476
v -291.499695 -26.800774 -443.030731
vn 0.771885 0.546828 0.324303
v -292.322998 -25.551983 -443.194611
vn 0.782972 0.571713 0.245152
v -290.450806 -28.080193 -443.364105
vn 0.700259 -0.025788 0.713423
v -297.261536 -38.460903 -439.544678
vn 0.482505 -0.446241 0.753696
v -297.234924 -37.164433 -439.514618
vn 0.719487 0.165450 0.674511
v -297.292297 -38.546753 -439.480469
vn 0.291497 -0.439639 0.849557
v -296.120697 -37.688744 -440.156891
vn 0.602499 -0.083750 0.793713
v -296.267975 -38.460903 -440.411987
vn 0.211981 -0.438409 0.873420
v -294.989471 -38.440601 -440.814758
vn 0.758550 0.153490 0.633280
v -296.269623 -39.755001 -440.414825
vn 0.783669 0.269609 0.559619
v -296.192474 -40.487659 -440.136932
vn 0.376268 0.011392 0.926441
v -295.242157 -39.755001 -441.223389
vn 0.358309 0.462055 0.811246
v -295.144104 -41.166233 -441.059174
vn -0.015416 -0.181546 0.983262
v -293.879272 -39.488880 -441.450989
vn -0.157026 0.176569 0.971682
v -293.878998 -39.763184 -441.451355
vn -0.032910 0.394780 0.918186
v -294.399811 -41.137325 -441.140961
vn 0.796184 -0.053102 0.602719
v -247.400986 -52.600594 -457.930511
vn 0.780585 -0.038881 0.623839
v -248.252808 -51.511497 -456.714630
vn 0.784569 -0.033973 0.619110
v -249.033112 -54.935722 -455.951050
vn 0.779591 -0.037844 0.625145
v -249.218613 -53.118095 -455.588898
vn 0.768854 -0.040969 0.638111
v -247.900711 -49.758003 -457.035156
vn 0.789763 -0.068181 0.609611
v -245.959961 -49.608814 -459.490662
vn 0.751368 -0.015401 0.659704
v -247.990692 -47.186680 -456.779816
vn 0.782095 -0.058437 0.620413
v -245.313141 -46.776749 -459.984283
vn 0.768806 -0.036321 0.638450
v -246.074036 -46.238434 -459.005981
vn 0.757216 -0.011996 0.653055
v -249.387177 -49.680958 -455.285492
vn 0.745664 -0.016193 0.666125
v -248.880569 -48.284126 -455.818237
vn 0.731544 0.018741 0.681537
v -248.611572 -46.168247 -456.107025
vn 0.639701 0.521396 0.564737
v -293.348145 -19.468924 -448.305542
vn 0.659690 0.507600 0.554212
v -293.298767 -20.312860 -447.582306
vn 0.634881 0.489665 0.597624
v -292.187744 -19.909174 -449.169952
vn 0.818983 -0.084692 0.567533
v -253.035919 -86.167618 -452.633148
vn 0.625292 0.472593 0.621021
v -290.743103 -22.026234 -448.997345
vn 0.605403 0.474334 0.639135
v -290.954376 -20.108515 -450.228149
vn 0.573004 0.488753 0.657866
v -288.596893 -20.199715 -452.331207
vn 0.595474 0.465582 0.654709
v -289.387329 -22.577311 -449.864899
vn 0.568276 0.477023 0.670457
v -288.275879 -22.648758 -450.792816
vn 0.817744 -0.062509 0.572178
v -252.495209 -83.481918 -453.092957
vn 0.538067 0.514086 0.667982
v -286.839142 -20.231085 -453.819550
vn 0.536850 0.490667 0.686323
v -286.788361 -22.979914 -451.772491
vn 0.508371 0.532299 0.676917
v -285.664185 -20.314266 -454.700012
vn 0.498413 0.527436 0.688038
v -285.528107 -22.421415 -453.145233
vn 0.440921 0.541066 0.716125
v -284.042236 -22.925373 -453.761078
vn 0.474529 0.496571 0.726800
v -284.919128 -24.029333 -452.385559
vn 0.415197 0.522649 0.744613
v -283.184662 -24.398497 -453.180206
vn 0.656869 0.481694 0.580081
v -291.768951 -21.885616 -448.031403
vn 0.671176 0.471274 0.572209
v -291.307892 -23.148746 -447.514343
vn 0.807253 -0.040504 0.588814
v -253.522491 -81.129845 -451.464447
vn 0.643219 0.448220 0.620780
v -290.168427 -23.845057 -448.230957
vn 0.709619 0.449821 0.542311
v -290.941650 -24.654642 -446.730927
vn 0.711146 0.484880 0.509080
v -291.992615 -23.594368 -446.245667
vn 0.665409 0.412089 0.622426
v -289.682587 -25.420483 -447.663605
vn 0.610464 0.421186 0.670773
v -288.837433 -24.605631 -448.997986
vn 0.568066 0.449295 0.689518
v -287.781921 -23.935600 -450.329437
vn 0.572407 0.393304 0.719487
v -287.340515 -25.540979 -449.717499
vn 0.821963 -0.039857 0.568145
v -252.343750 -81.353653 -453.104645
vn 0.521068 0.446630 0.727331
v -286.225006 -24.666824 -451.070953
vn 0.513690 0.396408 0.760910
v -285.795502 -26.162064 -450.516388
vn 0.426811 0.482508 0.764865
v -283.772675 -25.274920 -452.260101
vn 0.831178 -0.037973 0.554709
v -251.490372 -80.260551 -454.319824
vn 0.812074 -0.029746 0.582797
v -252.671295 -78.902496 -452.504791
vn 0.823686 -0.018314 0.566750
v -251.495636 -76.879181 -454.038391
vn 0.795395 -0.018351 0.605813
v -254.544586 -78.783379 -449.947052
vn 0.796424 -0.011803 0.604623
v -254.208923 -76.902420 -450.368134
vn 0.461112 0.546220 0.699299
v -284.637146 -20.429407 -455.327576
vn 0.404783 0.555428 0.726396
v -283.439606 -20.475603 -456.009369
vn 0.385533 0.549758 0.741033
v -282.400787 -23.326616 -454.395050
vn 0.340312 0.557974 0.756870
v -282.225281 -20.337776 -456.718353
vn 0.275626 0.549652 0.788615
v -281.239899 -20.186199 -457.248138
vn 0.328363 0.551455 0.766860
v -280.805969 -23.887941 -454.747772
vn 0.776328 -0.060464 0.627423
v -256.456421 -83.889259 -447.776917
vn 0.280398 0.554859 0.783268
v -279.817230 -22.922676 -455.825073
vn 0.766377 -0.033901 0.641496
v -256.660248 -82.583527 -447.451721
vn 0.792904 -0.090752 0.602551
v -255.015823 -86.156166 -449.892395
vn 0.208894 0.534832 0.818730
v -278.812592 -21.867188 -456.873932
vn 0.142892 0.517878 0.843436
v -277.399811 -22.354860 -456.832855
vn 0.100315 0.491940 0.864831
v -276.886688 -21.212774 -457.557495
vn 0.379447 0.496938 0.780431
v -282.485260 -25.846827 -452.570526
vn 0.359896 0.533838 0.765175
v -281.405029 -25.122519 -453.585022
vn 0.274091 0.553904 0.786171
v -279.466492 -24.864389 -454.576477
vn 0.218710 0.551666 0.804879
v -278.242340 -24.230747 -455.399384
vn 0.188474 0.538735 0.821123
v -276.617798 -25.232536 -455.126099
vn 0.246557 0.548046 0.799284
v -278.252716 -26.477972 -453.839844
vn 0.081165 0.498015 0.863361
v -274.445068 -20.740875 -458.060974
vn 0.803078 -0.059427 0.592903
v -254.605896 -84.692108 -450.247925
vn 0.092739 0.487809 0.868011
v -275.492676 -22.393257 -457.061127
vn 0.124075 0.509188 0.851665
v -275.120148 -24.087015 -456.119110
vn 0.152714 0.526771 0.836176
v -274.875671 -25.763620 -455.144562
vn 0.719814 0.408271 0.561411
v -289.652344 -26.742800 -446.805023
vn 0.644800 0.375150 0.665955
v -288.550659 -26.302584 -448.283661
vn 0.700661 0.357350 0.617556
v -288.425507 -28.026287 -447.483246
vn 0.614963 0.341262 0.710887
v -287.724274 -27.250998 -448.545746
vn 0.643897 0.307179 0.700740
v -287.328278 -29.030788 -448.112244
vn 0.798325 0.506034 0.326508
v -289.896667 -28.060093 -445.006683
vn 0.776485 0.427221 0.463198
v -289.237518 -28.094633 -446.313965
vn 0.821943 0.462217 0.332813
v -288.842804 -29.370474 -445.699341
vn 0.809617 0.550588 0.203404
v -289.363068 -29.362120 -444.025024
vn 0.848387 0.501771 0.168716
v -288.340881 -30.732651 -444.717560
vn 0.764250 0.369395 0.528648
v -288.142120 -29.370977 -447.032776
vn 0.722396 0.296055 0.624896
v -287.039490 -30.678261 -447.710144
vn 0.876002 0.330900 0.350892
v -287.012390 -32.377571 -446.684570
vn 0.889894 0.440354 0.119063
v -287.601685 -31.987091 -445.053162
vn 0.848573 0.406372 0.338801
v -287.836548 -30.800360 -446.359955
vn 0.918735 0.371778 0.133065
v -287.122406 -32.994759 -445.248322
vn 0.882947 0.216901 0.416364
v -285.987427 -35.453011 -446.936401
vn 0.543529 0.335484 0.769432
v -286.552307 -27.673199 -449.254150
vn 0.466938 0.370620 0.802876
v -285.242432 -27.832590 -450.046204
vn 0.562093 0.273811 0.780435
v -286.372772 -29.584282 -448.664734
vn 0.441372 0.298969 0.846054
v -285.167542 -29.533508 -449.394928
vn 0.459244 0.435202 0.774399
v -284.694397 -25.943155 -451.319763
vn 0.402947 0.454475 0.794410
v -283.469421 -26.597464 -451.631226
vn 0.395675 0.410118 0.821733
v -283.876312 -27.949335 -450.719299
vn 0.388637 0.365725 0.845699
v -284.102875 -29.106930 -450.079987
vn 0.318474 0.410591 0.854394
v -282.858429 -29.247135 -450.527008
vn 0.516736 0.238840 0.822155
v -285.955170 -30.807697 -448.579559
vn 0.363086 0.252178 0.896981
v -284.855469 -30.939199 -449.110840
vn 0.285732 0.332082 0.898932
v -283.585510 -30.704710 -449.636230
vn 0.243660 0.420697 0.873867
v -281.751831 -30.647057 -450.191284
vn 0.595646 0.234896 0.768134
v -285.877075 -32.402786 -448.199951
vn 0.375175 0.229381 0.898125
v -284.824036 -32.699642 -448.667816
vn 0.236928 0.260638 0.935913
v -284.026001 -32.878048 -448.847351
vn 0.166531 0.305343 0.937568
v -283.291168 -32.446064 -449.114716
vn 0.202815 0.364036 0.909034
v -282.293549 -31.761518 -449.561340
vn 0.122950 0.272160 0.954365
v -283.440338 -34.114796 -448.609131
vn 0.120800 0.348242 0.929589
v -281.853088 -33.283035 -449.049500
vn 0.023394 0.316790 0.948207
v -282.662781 -35.363014 -448.279358
vn 0.041358 0.370645 0.927853
v -281.480591 -34.905434 -448.452026
vn 0.716043 0.230670 0.658843
v -285.273315 -37.596977 -447.138519
vn 0.865685 0.212425 0.453283
v -285.716980 -36.817245 -446.831665
vn 0.606043 0.221705 0.763910
v -285.086853 -39.154423 -446.859711
vn 0.838102 0.213498 0.501999
v -285.511597 -39.755001 -446.282074
vn 0.762329 -0.015381 0.647007
v -256.789581 -80.394798 -447.228241
vn 0.345157 0.456315 0.820148
v -282.403595 -27.550714 -451.578186
vn 0.771515 -0.011502 0.636108
v -255.749710 -78.092384 -448.427185
vn 0.314423 0.506040 0.803158
v -280.880066 -27.421881 -452.269958
vn 0.275103 0.463864 0.842110
v -281.337189 -29.350451 -450.995667
vn 0.299349 0.542571 0.784861
v -279.919281 -26.209932 -453.457916
vn 0.274731 0.529953 0.802293
v -279.503510 -27.717167 -452.594727
vn 0.750729 -0.001919 0.660608
v -256.949402 -78.207596 -447.010071
vn 0.247795 0.509125 0.824251
v -279.546326 -29.332733 -451.546570
vn 0.214039 0.470052 0.856293
v -279.948730 -30.477798 -450.761414
vn 0.226786 0.540525 0.810185
v -277.644104 -28.645176 -452.560699
vn 0.212453 0.501312 0.838779
v -278.427155 -30.690302 -450.987000
vn 0.185992 0.414831 0.890687
v -280.781464 -31.979519 -449.793335
vn 0.133141 0.420439 0.897499
v -280.398651 -33.356586 -449.229004
vn 0.203776 0.463085 0.862570
v -278.261230 -32.059139 -450.268860
vn 0.234012 0.455139 0.859120
v -276.922791 -31.535322 -450.907959
vn 0.185970 0.547342 0.815986
v -275.444092 -27.716391 -453.752258
vn 0.207515 0.505825 0.837304
v -276.376984 -30.582796 -451.573364
vn 0.152564 0.527890 0.835497
v -274.543549 -30.647686 -451.946625
vn 0.146915 0.545848 0.824903
v -273.710693 -28.434877 -453.634918
vn 0.107345 0.513215 0.851521
v -273.702972 -25.791233 -455.306366
vn 0.787803 -0.029852 0.615204
v -254.943481 -80.528992 -449.498138
vn -0.130594 0.706674 0.695383
v -307.470154 -47.701977 -434.015137
vn -0.037466 0.701115 0.712063
v -306.965546 -47.195515 -434.434906
vn -0.444362 0.551770 0.705756
v -307.737183 -26.914484 -431.955780
vn -0.506819 0.588132 0.630266
v -307.980804 -26.814104 -432.229248
vn -0.515880 0.471309 0.715357
v -308.432892 -28.108196 -431.554108
vn -0.537938 0.285736 0.793081
v -309.439178 -29.606726 -431.554688
vn -0.236191 0.624763 0.744235
v -307.775360 -51.363182 -429.694336
vn -0.125640 0.655102 0.745021
v -306.878937 -51.464108 -429.375305
vn -0.039139 0.782424 0.621515
v -306.507416 -51.102310 -429.677246
vn 0.056516 0.941305 0.332792
v -306.591614 -66.866280 -427.428314
vn -0.180857 0.625916 0.758630
v -308.538605 -68.615799 -425.466858
vn -0.077363 0.741591 0.666377
v -307.322845 -67.948608 -425.920532
vn -0.047336 0.873688 0.484178
v -307.925262 -66.817345 -427.548767
vn -0.004894 0.842000 0.539456
v -306.334045 -67.189995 -426.788788
vn 0.050171 0.950089 0.307920
v -305.153473 -66.938431 -427.470398
vn -0.013571 0.713186 0.700844
v -305.988007 -68.246742 -425.542206
vn 0.019042 0.825673 0.563828
v -304.566254 -67.531822 -426.315094
vn 0.018718 0.687449 0.725991
v -304.643188 -68.235130 -425.580597
vn -0.267750 -0.011702 0.963417
v -316.329346 -82.173157 -427.235413
vn -0.256412 -0.040125 0.965734
v -315.787842 -80.842323 -427.062134
vn -0.265522 -0.097287 0.959184
v -314.447296 -79.883255 -426.646118
vn -0.214953 -0.074401 0.973786
v -313.067810 -80.759270 -426.400726
vn 0.784419 -0.006595 0.620196
v -255.054520 -76.393890 -449.261688
vn -0.221909 0.007186 0.975041
v -314.043060 -82.459938 -426.687958
vn -0.165779 0.023806 0.985876
v -312.160950 -82.459938 -426.315063
vn -0.141254 -0.117411 0.982986
v -311.655609 -80.459572 -426.114502
vn -0.060888 0.016224 0.998013
v -310.357239 -82.318710 -426.095367
vn -0.027836 -0.125759 0.991670
v -309.834900 -80.953247 -425.987061
vn -0.186494 0.182500 0.965357
v -312.282471 -83.754021 -426.230927
vn -0.223870 0.105215 0.968923
v -313.677582 -83.432037 -426.538177
vn -0.243184 0.308410 0.919644
v -312.257111 -85.048111 -425.899445
vn -0.233225 0.205664 0.950425
v -313.274475 -84.705078 -426.260803
vn -0.176951 0.344401 0.921996
v -310.502991 -84.492500 -425.696320
vn 0.058597 -0.134811 0.989137
v -304.344025 -79.792816 -426.172180
vn 0.048421 -0.224739 0.973215
v -303.852509 -78.847786 -426.038910
vn -0.412701 0.667468 0.619810
v -306.665833 -25.520563 -432.541077
vn -0.292902 0.758617 0.581987
v -305.449402 -24.320963 -433.241058
vn -0.367142 0.783030 0.502067
v -306.137115 -24.145672 -433.926208
vn -0.223231 0.732307 0.643346
v -304.886200 -25.051611 -432.090118
vn -0.067867 0.855896 0.512675
v -303.562775 -23.099819 -434.522980
vn -0.157173 0.836242 0.525354
v -304.419495 -23.631475 -433.826050
vn -0.072909 0.805832 0.587639
v -303.764679 -24.247168 -432.769379
vn 0.058414 0.831551 0.552368
v -302.561707 -23.998831 -433.207764
vn -0.258837 0.647850 0.716445
v -304.731415 -25.468731 -431.606934
vn -0.129609 0.657579 0.742153
v -303.757568 -25.522198 -431.272064
vn -0.033046 0.756597 0.653046
v -303.161560 -25.105579 -431.633575
vn 0.121387 0.786334 0.605759
v -302.028351 -24.732485 -432.261475
vn 0.039198 0.683673 0.728735
v -302.887817 -25.530138 -431.205231
vn 0.138787 0.687197 0.713091
v -301.466187 -25.662342 -431.256958
vn 0.081765 0.862131 0.500045
v -302.613708 -22.763453 -435.126007
vn 0.290774 0.814330 0.502312
v -300.079865 -24.021357 -434.049194
vn 0.319662 0.823750 0.468243
v -300.200012 -22.634962 -436.448883
vn 0.447848 0.778208 0.440255
v -298.657532 -23.077175 -436.975739
vn 0.192804 0.821467 0.536673
v -301.216888 -24.118586 -433.373962
vn 0.810881 -0.004155 0.585196
v -252.735641 -74.719940 -452.293243
vn 0.253126 0.733688 0.630579
v -300.267120 -25.525700 -431.792145
vn 0.807316 -0.014926 0.589931
v -252.336395 -76.507736 -452.844727
vn 0.408580 0.793284 0.451402
v -299.010254 -24.015045 -434.887543
vn 0.517589 0.750827 0.410317
v -297.372467 -25.195284 -434.559326
vn 0.379453 0.741226 0.553714
v -298.984802 -25.500784 -432.480133
vn 0.483116 0.725806 0.489699
v -298.031982 -25.578386 -433.146057
vn 0.517302 0.738622 0.432246
v -297.687164 -23.115303 -437.994812
vn 0.580408 0.702194 0.412371
v -296.596466 -23.796513 -438.283875
vn 0.554022 0.730186 0.399860
v -297.210999 -24.239567 -436.604462
vn 0.624579 0.679002 0.385820
v -295.650208 -24.439018 -438.624054
vn 0.674972 0.642536 0.362713
v -294.066071 -25.369532 -439.737793
vn 0.823414 -0.008384 0.567379
v -251.132812 -75.018929 -454.580597
vn 0.813543 -0.013051 0.581359
v -252.602112 -73.835953 -452.468994
vn 0.654939 0.661050 0.366153
v -295.131256 -25.701283 -437.209961
vn 0.608698 0.697930 0.377334
v -296.305573 -25.526676 -435.517456
vn -0.357328 0.502558 0.787244
v -306.315125 -27.170979 -430.977295
vn -0.346338 0.590859 0.728653
v -305.787842 -26.210110 -431.399200
vn -0.422472 0.396188 0.815201
v -307.246735 -28.199116 -430.823547
vn -0.333451 0.671148 0.662096
v -305.490051 -25.592237 -431.817780
vn -0.218772 0.543680 0.810278
v -304.463287 -26.324358 -430.826538
vn -0.134413 0.414456 0.900088
v -303.738739 -27.496021 -429.998138
vn -0.004214 0.540526 0.841317
v -302.520447 -26.637310 -430.376617
vn -0.494562 -0.617584 0.611554
v -308.108063 -35.750488 -432.301239
vn -0.419712 -0.554091 0.718905
v -306.415527 -35.819057 -431.239838
vn 0.567467 0.698200 0.436461
v -296.891266 -26.004595 -433.747437
vn -0.009833 0.380835 0.924591
v -302.140533 -28.123827 -429.615906
vn 0.161277 0.592616 0.789175
v -300.944275 -26.814104 -430.394318
vn 0.136068 0.428117 0.893421
v -300.663910 -27.803455 -429.860535
vn 0.125532 -0.124329 0.984268
v -300.813812 -32.036175 -429.130646
vn 0.006116 -0.028752 0.999568
v -302.027771 -31.392946 -428.987030
vn 0.273785 0.577161 0.769368
v -299.628448 -26.866991 -430.703400
vn 0.397179 0.602207 0.692529
v -298.544098 -26.830669 -431.271149
vn 0.312919 0.417727 0.852986
v -299.267578 -28.108196 -430.078369
vn 0.810826 -0.022142 0.584869
v -251.855530 -72.011177 -453.457703
vn 0.433075 0.436254 0.788751
v -298.080780 -28.108196 -430.610962
vn 0.168286 0.284997 0.943640
v -300.400848 -29.225260 -429.373016
vn 0.296096 0.229173 0.927258
v -299.048645 -29.517576 -429.621521
vn 0.257410 0.043321 0.965331
v -299.091858 -30.696379 -429.424561
vn 0.138213 0.101094 0.985230
v -300.649384 -30.371359 -429.100098
vn 0.418429 0.301225 0.856843
v -297.958344 -29.386650 -430.124878
vn 0.499356 0.638040 0.586130
v -297.404297 -26.863920 -432.068817
vn 0.584177 0.621422 0.522084
v -296.380341 -27.102486 -432.844910
vn 0.533994 0.508956 0.675140
v -296.991211 -28.108196 -431.311951
vn 0.609481 0.491623 0.621964
v -296.012024 -28.108196 -432.204132
vn 0.795558 -0.028840 0.605191
v -253.291168 -69.296623 -451.358215
vn 0.522892 0.343348 0.780190
v -296.605408 -29.388037 -430.905884
vn 0.596050 0.365336 0.715021
v -295.637665 -29.596560 -431.555725
vn 0.387432 0.137650 0.911564
v -297.684052 -30.696379 -429.923828
vn 0.493610 0.189095 0.848877
v -296.524353 -30.696379 -430.503357
vn 0.586837 0.244250 0.771987
v -295.450073 -30.696379 -431.230804
vn 0.243339 -0.121089 0.962353
v -299.058319 -32.113033 -429.465332
vn 0.814956 -0.052981 0.577096
v -251.058975 -68.190247 -454.351257
vn 0.807194 -0.040375 0.588904
v -252.171219 -68.644020 -452.859161
vn 0.117932 -0.541411 0.832446
v -300.921326 -35.645348 -430.628662
vn 0.176989 -0.584701 0.791707
v -299.777924 -35.872726 -430.962280
vn 0.305100 -0.587396 0.749586
v -298.500519 -35.839481 -431.337952
vn 0.202575 -0.472283 0.857853
v -299.364136 -34.791851 -430.389709
vn 0.272997 -0.325839 0.905153
v -298.314575 -33.274323 -429.950714
vn 0.329118 -0.487962 0.808439
v -298.104248 -34.578636 -430.651611
vn 0.408388 -0.532817 0.741165
v -296.916412 -34.578636 -431.182404
vn 0.428368 -0.647370 0.630407
v -297.379303 -35.846134 -431.984161
vn 0.461591 -0.395109 0.794243
v -295.040192 -33.848835 -431.814972
vn 0.394187 -0.734254 0.552709
v -296.302277 -35.767963 -432.706848
vn 0.363236 -0.082784 0.928012
v -297.654236 -31.990471 -429.872162
vn 0.454594 -0.096144 0.885495
v -296.454987 -31.990471 -430.383179
vn 0.405537 -0.344458 0.846692
v -296.616058 -33.410717 -430.689026
vn 0.552577 0.003852 0.833453
v -295.338531 -31.990471 -431.037598
vn 0.504734 -0.260584 0.823006
v -295.480042 -33.284561 -431.282684
vn -0.456333 -0.808172 0.372315
v -306.373230 -37.029446 -432.629456
vn 0.764466 0.001347 0.644663
v -255.720230 -75.261566 -448.429260
vn 0.754327 0.003312 0.656490
v -256.664154 -75.886406 -447.326050
vn -0.538548 -0.767047 0.348720
v -305.560059 -37.760822 -433.212738
vn 0.777075 -0.003198 0.629399
v -255.159775 -73.361382 -449.109558
vn 0.749206 0.006438 0.662305
v -256.085144 -73.507004 -448.006531
vn -0.381693 -0.687057 0.618274
v -305.607544 -36.830719 -431.701904
vn 0.724471 0.019794 0.689021
v -257.349670 -72.867889 -446.668701
vn -0.383057 -0.750504 0.538527
v -304.493958 -37.963894 -432.295624
vn -0.559115 -0.726066 0.400274
v -304.589874 -38.839123 -433.894287
vn 0.864500 -0.477823 -0.155964
v -298.587311 -37.729549 -435.873535
vn 0.910567 -0.412691 -0.023543
v -298.866669 -38.496761 -435.035583
vn 0.981439 -0.160540 0.104899
v -298.910675 -38.598671 -436.156250
vn 0.712695 -0.645694 -0.274127
v -298.453278 -37.166817 -436.432526
vn 0.466823 -0.790417 0.396632
v -296.894653 -36.757084 -433.732910
vn 0.509401 -0.725101 0.463400
v -298.004395 -37.168304 -433.090424
vn 0.509867 -0.853405 0.108328
v -297.277405 -37.138973 -434.356567
vn 0.089030 -0.597326 0.797041
v -302.304626 -36.958260 -431.412659
vn 0.141650 -0.652397 0.744523
v -300.609680 -37.267883 -431.927979
vn 0.225352 -0.645936 0.729371
v -299.738586 -37.195889 -432.081360
vn 0.350006 -0.685877 0.638019
v -299.392548 -37.626194 -432.608093
vn 0.677145 0.645984 0.352391
v -293.269012 -27.051786 -438.266876
vn 0.641152 0.649557 0.408655
v -295.749176 -26.695093 -434.314636
vn 0.664372 0.650904 0.367333
v -294.513306 -26.967009 -436.043793
vn 0.797683 -0.010871 0.602979
v -253.961395 -73.187317 -450.601807
vn 0.785569 -0.015406 0.618583
v -253.829819 -71.634285 -450.745819
vn 0.661705 0.632560 0.402510
v -292.163727 -29.301636 -436.240509
vn 0.739156 0.609554 0.286518
v -292.189514 -26.855923 -441.036438
vn 0.706760 0.628935 0.323930
v -292.799133 -26.956366 -439.412689
vn 0.707784 0.650373 0.275784
v -291.506073 -28.163500 -439.874786
vn 0.747307 0.620934 0.236586
v -290.950195 -28.094826 -441.633057
vn 0.765754 0.620443 0.169327
v -289.759216 -29.350973 -442.188416
vn 0.720128 0.658728 0.217928
v -290.176453 -29.340799 -440.509674
vn 0.767022 0.623683 0.150651
v -288.898926 -30.581837 -441.144836
vn 0.677211 0.659389 0.326484
v -292.033722 -28.325277 -438.266602
vn 0.689813 0.665579 0.284890
v -290.768951 -29.387463 -438.744659
vn 0.683165 0.642397 0.347291
v -290.574768 -30.288054 -437.290344
vn 0.726359 0.638921 0.253344
v -289.354187 -30.577967 -439.426392
vn 0.811575 0.547964 0.202686
v -288.151428 -31.826206 -440.160370
vn 0.659967 0.562934 0.497542
v -295.119873 -28.105068 -433.258026
vn 0.675018 0.604587 0.422877
v -294.326385 -28.108196 -434.460876
vn 0.679984 0.515429 0.521493
v -293.926422 -29.154772 -433.768097
vn 0.656966 0.447095 0.607044
v -294.726898 -29.402283 -432.566406
vn 0.666932 0.419445 0.615848
v -293.488159 -30.696379 -433.008972
vn 0.637322 0.317407 0.702192
v -294.297913 -30.706152 -432.221893
vn 0.667667 0.556632 0.494351
v -293.106171 -29.553030 -434.425903
vn 0.675120 0.627750 0.387483
v -293.432800 -28.336639 -435.649536
vn 0.684018 0.507982 0.523521
v -290.761932 -31.285879 -435.603455
vn 0.659498 0.429299 0.617062
v -292.568817 -30.696379 -434.004822
vn 0.743040 0.000020 0.669247
v -255.840240 -69.908226 -448.291382
vn 0.253362 -0.857899 0.447010
v -295.295685 -35.872726 -433.551575
vn 0.317421 -0.720789 0.616204
v -295.126892 -35.620308 -433.259247
vn 0.176525 -0.792139 0.584255
v -294.047119 -35.823086 -433.977142
vn 0.392775 -0.550965 0.736319
v -294.833710 -34.563656 -432.371765
vn 0.428610 -0.297990 0.852933
v -293.359131 -33.936321 -432.785522
vn 0.307635 -0.548608 0.777425
v -293.484711 -34.578636 -433.003052
vn 0.703033 0.024548 0.710733
v -257.501587 -68.896339 -446.604584
vn 0.667236 0.406009 0.624462
v -291.364655 -31.712946 -434.611023
vn 0.108506 -0.571308 0.813531
v -292.995605 -35.373604 -433.765839
vn 0.044725 -0.846115 0.531121
v -293.609100 -35.872726 -434.135559
vn 0.175683 -0.443658 0.878808
v -292.208435 -35.132904 -433.653198
vn 0.605821 0.029599 0.795050
v -294.290894 -31.990471 -431.811218
vn 0.540804 -0.197517 0.817629
v -294.377625 -33.284561 -431.961426
vn 0.741710 -0.013243 0.670590
v -255.410645 -67.626709 -448.762817
vn 0.705791 0.008728 0.708367
v -256.954865 -67.658791 -447.169342
vn 0.521909 -0.119805 0.844546
v -293.283966 -33.284561 -432.655334
vn 0.732406 -0.006118 0.680840
v -254.897202 -66.417206 -449.281708
vn 0.636173 0.182154 0.749736
v -292.868469 -32.008389 -432.974792
vn 0.699051 0.567781 0.434687
v -290.208527 -31.171570 -436.524902
vn 0.759135 0.555959 0.338561
v -288.858917 -31.748901 -438.170593
vn 0.841899 0.440220 0.312110
v -287.798401 -33.130711 -438.720306
vn 0.763982 0.428811 0.482134
v -288.840515 -32.876053 -436.881104
vn 0.921125 -0.384623 0.059950
v -298.684021 -37.166817 -437.182617
vn 0.762290 -0.334379 0.554170
v -298.274231 -37.154770 -438.858490
vn 0.352639 -0.935617 -0.016312
v -297.715057 -36.365959 -437.742065
vn 0.929465 0.027602 0.367877
v -298.497406 -38.029541 -437.915649
vn 0.804210 0.250830 0.538824
v -298.113464 -38.282997 -438.613617
vn 0.081768 -0.940575 0.329596
v -296.594360 -36.316109 -438.389099
vn 0.209159 -0.948764 -0.236854
v -297.068024 -36.509285 -436.621338
vn 0.778103 -0.030549 0.627394
v -253.563171 -66.483803 -450.845917
vn -0.014190 -0.997064 -0.075249
v -295.947327 -36.366135 -437.268402
vn -0.029520 -0.921887 0.386333
v -295.473633 -36.657661 -439.036133
vn 0.086827 -0.750395 0.655262
v -295.914246 -37.166817 -439.799286
vn 0.766400 -0.021315 0.642010
v -254.584229 -69.020638 -449.742493
vn 0.058377 -0.790585 0.609563
v -293.975677 -37.132282 -439.893097
vn -0.070761 -0.994735 0.074127
v -294.826599 -36.451309 -437.915436
vn -0.076100 -0.969201 0.234216
v -293.705872 -36.603127 -438.562469
vn 0.799429 0.256247 0.543369
v -296.592926 -39.663624 -439.833893
vn 0.438946 -0.880394 -0.179537
v -297.481232 -37.204372 -434.888519
vn 0.303839 -0.944718 -0.123244
v -296.420990 -36.704662 -435.500641
vn 0.488063 -0.817640 -0.305384
v -298.038971 -37.163666 -435.792542
vn 0.053541 -0.998514 -0.010190
v -295.300262 -36.479275 -436.147675
vn 0.331513 -0.910587 0.246842
v -295.773956 -36.406605 -434.379944
vn 0.113293 -0.949003 0.294207
v -294.653229 -36.329834 -435.026978
vn -0.290496 -0.955015 0.059649
v -293.058838 -36.568008 -437.441772
vn -0.095701 -0.977391 0.188543
v -293.521637 -36.464775 -435.692688
vn -0.363355 -0.912559 0.187643
v -292.411804 -36.788391 -436.321075
vn 0.529909 0.480937 0.698495
v -295.139465 -45.633137 -437.480560
vn 0.015017 -0.417742 0.908442
v -293.699036 -38.460903 -441.138794
vn -0.567842 -0.223688 0.792161
v -292.112213 -38.460903 -440.973267
vn -0.124891 -0.765953 0.630648
v -293.288727 -37.245235 -440.200989
vn -0.213278 -0.947878 0.236725
v -292.585175 -36.888660 -439.209534
vn -0.567993 -0.783171 0.253036
v -292.032013 -37.166817 -439.528900
vn -0.732779 -0.525134 0.432746
v -291.464447 -37.818619 -439.856567
vn -0.337418 0.399389 0.852430
v -293.551453 -41.102673 -440.924561
vn -0.481729 0.184681 0.856639
v -292.265045 -39.755001 -440.888611
vn -0.364375 0.306552 0.879350
v -293.323395 -40.404774 -441.045746
vn -0.467683 0.387188 0.794581
v -292.823853 -41.049088 -440.565979
vn -0.801168 0.074512 0.593783
v -291.402252 -39.882477 -439.668762
vn -0.649835 0.260304 0.714112
v -292.074921 -40.586910 -440.193268
vn 0.672254 -0.045962 0.738893
v -262.377930 -83.511383 -441.402527
vn -0.645101 -0.761130 0.067268
v -291.907135 -37.156872 -438.084259
vn -0.931529 -0.046942 0.360624
v -291.372253 -38.416950 -439.911346
vn -0.906977 -0.396681 0.141553
v -291.135712 -38.491222 -438.438812
vn -0.551910 -0.816012 0.171817
v -291.828278 -37.166817 -436.657990
vn -0.756205 -0.603800 0.252152
v -291.254242 -37.811317 -436.890869
vn 0.631109 -0.064591 0.773000
v -263.836426 -85.836029 -440.327362
vn -0.912140 -0.174274 0.370984
v -291.201508 -39.263893 -439.210144
vn -0.745535 -0.508177 0.431201
v -290.611511 -39.156464 -437.723938
vn -0.086662 -0.880094 0.466824
v -292.885498 -36.098568 -434.553314
vn -0.160861 -0.852612 0.497168
v -291.788269 -36.645443 -435.178741
vn 0.067112 -0.622300 0.779896
v -291.162598 -36.154602 -434.616974
vn 0.042943 -0.710734 0.702149
v -292.330963 -35.831787 -434.126678
vn -0.577951 -0.647706 0.496437
v -290.714294 -38.205555 -436.472351
vn -0.394567 -0.733176 0.553868
v -291.160431 -37.122803 -435.541687
vn 0.810111 0.577476 0.101200
v -288.623901 -30.649567 -442.883881
vn 0.869834 0.490647 0.051518
v -287.682159 -32.021679 -443.574432
vn 0.844466 0.527891 0.090606
v -287.834869 -31.895794 -441.779114
vn 0.901529 0.429865 0.049617
v -287.018646 -33.359352 -442.455200
vn 0.921516 0.388004 0.016182
v -287.038696 -33.285255 -443.908203
vn 0.625299 -0.052106 0.778643
v -263.699615 -83.377655 -440.253815
vn 0.955377 0.293467 0.033645
v -286.514160 -34.680264 -445.108582
vn 0.948220 0.253855 0.190883
v -286.470062 -34.601002 -445.771576
vn 0.969390 0.245500 0.003552
v -286.233124 -35.453968 -442.666046
vn 0.697019 -0.004098 0.717041
v -261.826813 -80.486656 -441.791321
vn 0.646976 -0.016032 0.762342
v -263.131989 -81.384560 -440.620819
vn 0.886741 0.435254 0.155704
v -287.354401 -33.054855 -440.646729
vn 0.938068 0.337195 0.079552
v -286.420074 -34.893627 -441.729492
vn 0.960059 0.255028 0.115102
v -286.279358 -35.576195 -441.295258
vn 0.949992 0.189275 0.248377
v -286.336365 -36.332439 -439.609528
vn 0.698102 0.036039 0.715091
v -260.989288 -77.309418 -442.739777
vn 0.907342 0.326842 0.264397
v -286.917786 -34.741138 -439.249329
vn 0.996856 -0.057639 0.054362
v -285.907745 -40.013508 -444.847504
vn 0.977244 -0.098568 0.187828
v -286.051056 -41.049088 -444.476288
vn 0.860770 0.084451 0.501939
v -285.792297 -41.049088 -445.561188
vn 0.663985 0.032145 0.747054
v -262.706146 -78.871994 -441.000916
vn 0.997256 -0.073185 0.011130
v -285.861511 -39.746346 -443.092163
vn 0.976507 -0.209903 0.048731
v -286.047821 -41.049088 -443.203430
vn 0.987840 0.112874 0.106914
v -285.927826 -37.207363 -441.175476
vn 0.994074 0.107061 -0.018856
v -285.915649 -37.230267 -443.192535
vn 0.607385 0.023738 0.794053
v -264.585297 -78.462418 -439.480042
vn 0.998680 -0.002747 0.051286
v -285.844452 -38.460903 -441.607025
vn 0.969069 -0.101180 0.225096
v -286.039032 -39.167599 -440.339539
vn 0.984637 -0.142756 0.100552
v -285.936737 -39.766701 -441.572113
vn 0.699795 0.169605 0.693917
v -285.731567 -42.343166 -445.455994
vn 0.541123 0.265131 0.798055
v -285.555786 -43.637260 -445.151550
vn 0.803034 0.103587 0.586862
v -286.580566 -43.888611 -444.181976
vn 0.942551 -0.259320 0.210594
v -286.711212 -43.409733 -443.383087
vn 0.935628 -0.104531 0.337155
v -286.345398 -42.326332 -444.283844
vn 0.316934 0.450882 0.834421
v -285.387207 -44.365154 -444.859528
vn 0.574330 0.356691 0.736828
v -286.308136 -44.849205 -444.040070
vn 0.246086 0.535490 0.807894
v -285.210938 -44.931351 -444.554199
vn 0.389464 0.488726 0.780682
v -286.052734 -45.485283 -443.798248
vn 0.169715 0.588418 0.790545
v -284.785309 -46.213848 -443.702545
vn 0.911268 -0.304447 0.277314
v -286.351227 -41.294273 -441.078949
vn 0.764678 -0.103052 0.636119
v -257.253052 -86.585144 -447.166351
vn 0.914043 0.161531 0.372065
v -285.796051 -37.633492 -446.244049
vn 0.561589 0.298563 0.771673
v -284.961487 -40.451336 -446.496002
vn 0.337246 0.316228 0.886716
v -284.720764 -41.891975 -446.124847
vn 0.108325 0.416493 0.902662
v -284.341583 -43.584564 -445.430115
vn -0.135781 0.420734 0.896965
v -282.402924 -43.741516 -445.159607
vn 0.006592 0.508309 0.861150
v -283.521973 -45.012051 -444.635986
vn -0.184302 0.394715 0.900129
v -281.420197 -42.112305 -445.671021
vn 0.747399 -0.090984 0.658116
v -258.847321 -86.559578 -445.295013
vn 0.031617 0.542424 0.839509
v -283.311035 -46.225449 -443.851685
vn -0.095009 0.470031 0.877522
v -282.224884 -44.931351 -444.558594
vn -0.171248 0.402642 0.899196
v -279.451355 -43.146412 -444.791199
vn -0.119383 0.400520 0.908478
v -280.242828 -40.050835 -446.367737
vn -0.144515 0.353429 0.924231
v -281.542358 -40.068798 -446.556763
vn -0.157776 0.412471 0.897204
v -281.043274 -44.776905 -444.438751
vn -0.055531 0.482412 0.874182
v -281.904388 -46.193703 -443.845551
vn -0.121920 0.415971 0.901168
v -280.019531 -46.518959 -443.472565
vn 0.174206 0.501250 0.847585
v -277.639740 -33.567291 -449.565582
vn 0.089258 0.446817 0.890161
v -279.502838 -34.541386 -448.763733
vn 0.242682 0.522294 0.817505
v -276.477203 -33.346081 -450.083313
vn 0.114634 0.515368 0.849267
v -277.338959 -34.578636 -449.036804
vn 0.076609 0.513848 0.854454
v -275.802399 -36.417583 -448.081543
vn 0.145036 0.584208 0.798539
v -275.974152 -34.578636 -449.261108
vn 0.098381 0.557968 0.824011
v -275.384216 -35.240849 -448.864166
vn 0.120185 0.557200 0.821635
v -272.680847 -30.186338 -452.605988
vn 0.757508 -0.066230 0.649457
v -257.754211 -84.574478 -446.322479
vn 0.171218 0.452004 0.875430
v -275.516479 -31.975765 -451.054810
vn 0.080725 0.505535 0.859022
v -274.291321 -31.945539 -451.212372
vn 0.124082 0.529805 0.838994
v -275.481659 -33.131187 -450.514465
vn 0.071219 0.584646 0.808157
v -274.714417 -34.466228 -449.477356
vn 0.114245 0.550897 0.826717
v -272.441742 -31.736740 -451.588623
vn 0.066019 0.562372 0.824245
v -273.527802 -33.429226 -450.285767
vn 0.095453 0.543244 0.834131
v -273.903168 -35.879559 -448.590881
vn 0.109908 0.550860 0.827329
v -273.158020 -34.578636 -449.559753
vn 0.123867 0.541790 0.831337
v -272.005676 -35.885612 -448.857941
vn 0.117285 0.544858 0.830286
v -270.886871 -33.665482 -450.490967
vn 0.127397 0.542261 0.830496
v -271.067535 -34.593784 -449.876404
vn 0.098321 0.521085 0.847823
v -272.984863 -38.100784 -447.328949
vn 0.072760 0.733893 0.675357
v -306.162933 -48.813625 -432.864655
vn 0.080631 0.690043 0.719263
v -305.494019 -48.680752 -433.098389
vn -0.038371 0.674358 0.737407
v -306.255341 -46.590778 -434.981323
vn -0.033529 0.764191 0.644118
v -306.750366 -48.926479 -432.686554
vn -0.128612 0.802920 0.582046
v -307.922058 -49.500462 -432.127502
vn 0.005576 0.816554 0.577242
v -306.975250 -49.810635 -431.594482
vn -0.025258 0.808931 0.587361
v -307.165253 -50.308701 -430.776489
vn 0.100513 0.812658 0.574007
v -306.132935 -50.061031 -431.337067
vn 0.742831 -0.039584 0.668308
v -258.899841 -83.326393 -444.876251
vn 0.148337 0.742197 0.653560
v -304.913025 -49.771408 -432.092041
vn 0.713551 -0.038798 0.699528
v -259.834961 -83.494385 -443.887543
vn 0.718108 -0.002418 0.695927
v -260.155640 -80.253845 -443.519409
vn 0.120013 0.669761 0.732815
v -304.063721 -48.551712 -433.475647
vn 0.681152 -0.070993 0.728692
v -262.172516 -85.073273 -441.703339
vn 0.063785 0.854761 0.515088
v -305.757019 -50.973591 -429.905090
vn 0.115529 0.831689 0.543089
v -304.679321 -50.105392 -431.700195
vn 0.106296 0.748423 0.654648
v -303.780121 -49.569283 -432.569427
vn 0.016455 0.826506 0.562687
v -303.027496 -50.098282 -431.959839
vn 0.025001 0.855116 0.517834
v -303.705505 -51.314472 -429.503540
vn 0.039561 0.887409 0.459283
v -303.760437 -50.558823 -431.052216
vn -0.023692 0.848358 0.528892
v -301.851959 -51.400970 -429.375702
vn 0.738869 -0.009986 0.673775
v -258.754181 -80.394112 -444.993073
vn 0.009866 0.768958 0.639223
v -303.047363 -51.905277 -428.665710
vn 0.151472 0.657265 0.738281
v -299.304474 -51.507298 -429.320312
vn 0.095264 0.658977 0.746106
v -305.785583 -66.147224 -429.351349
vn 0.108577 0.034552 0.993487
v -306.218140 -65.598839 -429.673828
vn 0.092060 0.682014 0.725522
v -306.429840 -66.207085 -429.359497
vn 0.106981 0.918609 0.380412
v -305.856049 -66.687569 -428.597504
vn 0.187992 0.835287 0.516676
v -304.743042 -66.654274 -429.203949
vn 0.154990 0.872173 0.463995
v -303.618927 -66.530571 -429.850647
vn 0.348154 0.040943 0.936543
v -304.070068 -65.631691 -430.329437
vn 0.047484 -0.674993 0.736295
v -302.300751 -64.961166 -430.328186
vn -0.030166 0.671800 0.740118
v -302.498230 -66.320969 -430.497681
vn -0.059855 -0.028665 0.997795
v -302.160431 -65.602158 -430.783569
vn 0.178986 -0.183963 0.966500
v -298.774750 -59.452724 -426.593750
vn 0.140245 -0.307298 0.941222
v -299.629395 -60.426575 -426.711212
vn 0.003887 0.965539 0.260230
v -303.875366 -66.937759 -427.601013
vn -0.094723 0.911252 0.400809
v -301.851196 -66.684990 -429.376984
vn -0.038623 -0.492179 0.869637
v -300.626709 -64.743271 -430.140594
vn 0.025842 -0.686502 0.726669
v -301.258606 -64.356590 -429.708557
vn -0.086048 -0.000578 0.996291
v -301.041077 -65.636787 -430.561981
vn -0.175926 0.750483 0.637045
v -300.730469 -66.319244 -430.024017
vn 0.013249 0.954604 0.297582
v -301.767273 -66.924438 -427.752991
vn -0.098625 0.937524 0.333650
v -300.083405 -66.617088 -428.903259
vn 0.100106 -0.614737 0.782354
v -300.959045 -62.047852 -427.456146
vn 0.022014 0.932203 0.361267
v -300.943207 -66.930862 -427.804291
vn -0.196881 0.227856 0.953583
v -300.178772 -65.636787 -430.310547
vn 0.735794 0.009160 0.677143
v -258.747528 -78.577667 -444.984985
vn -0.129190 0.794918 0.592803
v -299.845154 -66.054558 -429.832916
vn -0.089545 0.322098 0.942462
v -299.036743 -65.715240 -430.159912
vn 0.732901 0.013291 0.680206
v -258.732910 -77.146896 -445.034058
vn 0.059471 0.901671 0.428314
v -298.902374 -66.800713 -428.379700
vn 0.162490 0.859242 0.485077
v -296.237457 -67.315163 -428.128143
vn 0.482635 0.637020 0.601057
v -293.235199 -51.456524 -433.093231
vn 0.492456 0.591315 0.638619
v -290.453217 -53.844616 -432.891785
vn 0.536597 0.549638 0.640283
v -289.966034 -55.454887 -431.817627
vn 0.523918 0.604650 0.599924
v -291.398895 -54.065632 -431.879883
vn 0.443346 0.700727 0.558950
v -291.303284 -49.412922 -436.842926
vn 0.434270 0.681106 0.589495
v -290.639648 -50.594017 -435.937653
vn 0.414580 0.709428 0.569943
v -289.798950 -49.729992 -437.618896
vn 0.361017 0.717599 0.595583
v -288.962097 -48.844578 -439.290070
vn 0.401852 0.682338 0.610680
v -287.798920 -51.211288 -437.210785
vn 0.444211 0.636593 0.630418
v -290.459991 -51.368233 -435.205078
vn 0.461588 0.602571 0.651034
v -290.614777 -52.381477 -434.146729
vn 0.429511 0.614754 0.661512
v -288.291107 -52.495354 -435.624390
vn 0.463421 0.566334 0.681547
v -288.331635 -54.051414 -434.227203
vn 0.504441 0.541938 0.672192
v -288.897278 -55.284073 -432.821930
vn 0.540477 0.493656 0.681314
v -288.735413 -56.249260 -432.218048
vn 0.492714 0.502876 0.710175
v -287.303131 -55.586754 -433.731323
vn 0.433046 0.562008 0.704711
v -285.742645 -53.765202 -436.117493
vn 0.459774 0.518273 0.721111
v -285.600616 -55.102364 -435.208710
vn 0.473132 0.457017 0.753181
v -284.831757 -56.563175 -434.709229
vn 0.710958 0.029647 0.702609
v -259.755249 -77.202698 -443.966461
vn 0.541979 0.466366 0.699115
v -290.940338 -56.138962 -430.453278
vn 0.534617 0.432700 0.725917
v -287.280579 -57.632137 -432.467529
vn 0.717401 0.005923 0.696635
v -259.551270 -78.924713 -444.118622
vn 0.021725 0.866243 0.499150
v -303.445557 -67.160873 -426.962128
vn 0.041305 0.767143 0.640145
v -303.592651 -67.897018 -425.989136
vn 0.019292 0.734060 0.678811
v -302.657349 -68.149902 -425.701874
vn 0.041670 0.850740 0.523932
v -301.677795 -67.535889 -426.488464
vn 0.034213 0.506848 0.861356
v -302.264587 -69.407104 -424.766235
vn 0.027995 0.588935 0.807695
v -301.985931 -68.869225 -425.120300
vn 0.060121 0.864200 0.499543
v -300.557068 -67.223534 -427.135529
vn 0.064793 0.688437 0.722396
v -300.400787 -68.407928 -425.539276
vn 0.094526 0.774018 0.626067
v -299.886169 -68.105209 -425.936005
vn 0.127209 0.851398 0.508860
v -298.228973 -67.621658 -426.985382
vn 0.015091 0.558959 0.829058
v -303.048340 -84.083450 -425.102478
vn 0.152429 0.661032 0.734712
v -297.776550 -68.906540 -425.524811
vn 0.144784 0.783518 0.604266
v -297.081268 -68.262764 -426.293976
vn 0.211432 0.743289 0.634679
v -296.089722 -68.308945 -426.486420
vn 0.298556 0.800686 0.519390
v -294.712158 -68.130196 -427.364532
vn 0.322934 0.665389 0.673031
v -294.133087 -69.203407 -426.361542
vn 0.415838 0.675973 0.608391
v -293.032288 -69.333054 -426.870789
vn 0.350739 0.792594 0.498775
v -293.965302 -67.344307 -429.285797
vn 0.472453 0.683624 0.556279
v -292.825867 -67.425674 -430.083862
vn 0.547379 0.696932 0.463316
v -291.359100 -68.114380 -430.690277
vn 0.425016 0.775454 0.466940
v -293.142883 -68.184250 -428.394531
vn 0.555757 0.750849 0.356877
v -290.894135 -68.607742 -430.403595
vn 0.306901 0.590831 0.746144
v -286.210144 -46.662277 -442.903320
vn 0.257061 0.660281 0.705655
v -285.632172 -47.380146 -442.466064
vn 0.208175 0.639506 0.740064
v -284.139038 -47.626244 -442.697662
vn 0.258547 0.666817 0.698933
v -284.728333 -48.607635 -441.604675
vn 0.207417 0.640207 0.739671
v -283.533234 -49.019451 -441.648407
vn 0.300853 0.675928 0.672762
v -284.936249 -49.435013 -440.726440
vn 0.075252 0.576809 0.813405
v -282.903107 -47.335293 -443.145142
vn 0.128653 0.609620 0.782184
v -283.588013 -47.519539 -442.909760
vn 0.124454 0.587842 0.799346
v -282.357178 -48.804649 -442.118134
vn 0.683375 0.058103 0.727752
v -261.054840 -75.048080 -442.862823
vn 0.667303 0.080192 0.740456
v -262.479645 -76.313011 -441.416962
vn 0.023076 0.531347 0.846840
v -281.283722 -47.744900 -442.928436
vn 0.341736 0.693755 0.633972
v -286.666504 -49.989983 -439.295929
vn 0.367465 0.665943 0.649222
v -285.936462 -51.253918 -438.304077
vn 0.341336 0.649727 0.679223
v -284.001801 -51.123322 -439.467377
vn 0.278161 0.635220 0.720501
v -282.932556 -50.420197 -440.607971
vn 0.291434 0.594470 0.749448
v -282.222443 -51.928795 -439.593689
vn 0.071269 0.541942 0.837389
v -280.909882 -48.813625 -442.280945
vn 0.188285 0.598349 0.778798
v -281.736481 -50.254948 -441.124481
vn 0.622037 0.100054 0.776569
v -264.064240 -75.679039 -440.102051
vn 0.633206 0.063923 0.771339
v -263.699982 -76.842133 -440.275787
vn 0.219404 0.587367 0.779014
v -280.594879 -51.693531 -440.319885
vn -0.036503 0.476103 0.878632
v -279.779938 -48.261997 -442.591827
vn 0.107838 0.537616 0.836266
v -280.524170 -50.101112 -441.511475
vn 0.014666 0.452901 0.891440
v -278.443024 -50.384239 -441.467133
vn 0.261737 0.544983 0.796547
v -280.418335 -52.506706 -439.795593
vn 0.387519 0.233301 0.891852
v -270.458252 -60.749847 -439.534698
vn 0.514007 0.119750 0.849386
v -266.676056 -75.504204 -438.332672
vn 0.636920 0.110319 0.762996
v -262.937317 -74.002258 -441.326782
vn 0.611042 0.139491 0.779211
v -263.835907 -72.881424 -440.753174
vn 0.558727 0.098570 0.823473
v -265.408875 -75.680054 -439.118591
vn 0.567859 0.138647 0.811365
v -264.824951 -74.627678 -439.673431
vn 0.546328 0.168768 0.820392
v -265.494659 -70.761414 -439.974335
vn 0.738183 0.017103 0.674384
v -257.234283 -75.194168 -446.701508
vn 0.713332 0.026805 0.700313
v -258.277954 -71.697250 -445.739288
vn 0.712117 0.033255 0.701273
v -259.218353 -76.020699 -444.547729
vn 0.710640 0.037125 0.702575
v -258.959076 -74.498123 -444.905579
vn 0.688089 0.040551 0.724493
v -259.460083 -72.594910 -444.522614
vn 0.673946 0.036578 0.737875
v -258.443085 -67.970345 -445.759338
vn 0.688375 0.021157 0.725047
v -257.315125 -66.445580 -446.829376
vn 0.665329 0.056285 0.744425
v -259.719330 -70.489616 -444.400452
vn 0.645122 0.062583 0.761513
v -259.358032 -67.458321 -444.985901
vn 0.611146 0.094751 0.785827
v -260.941376 -69.618393 -443.459198
vn 0.607568 0.071511 0.791042
v -260.372620 -66.823395 -444.213928
vn 0.648818 0.069765 0.757738
v -261.005066 -71.541054 -443.204224
vn 0.650285 0.086377 0.754764
v -262.157623 -74.774017 -441.893372
vn 0.609951 0.103298 0.785678
v -262.056152 -70.952202 -442.430115
vn 0.586597 0.134552 0.798624
v -263.570129 -70.680817 -441.353546
vn 0.577971 0.123101 0.806719
v -263.015869 -68.701736 -442.051300
vn 0.549337 0.119084 0.827072
v -263.881714 -66.936882 -441.700256
vn 0.538155 0.151200 0.829173
v -265.067810 -68.923813 -440.634277
vn 0.837929 -0.087523 0.538716
v -251.124466 -85.720520 -455.416168
vn 0.843827 -0.037087 0.535332
v -250.788208 -77.828781 -455.161377
vn 0.839732 -0.016746 0.542743
v -250.462646 -75.338303 -455.565247
vn 0.856742 -0.031830 0.514762
v -249.500015 -76.755142 -457.233063
vn 0.833956 -0.022129 0.551388
v -250.307922 -73.828827 -455.770752
vn 0.821276 -0.028167 0.569836
v -250.537186 -71.565575 -455.319183
vn 0.801575 -0.052606 0.595576
v -251.702072 -65.900681 -453.226135
vn 0.790130 -0.047902 0.611064
v -250.720322 -63.471603 -454.354156
vn 0.773352 -0.012406 0.633855
v -252.297272 -63.617599 -452.377289
vn 0.765338 -0.035638 0.642642
v -251.696854 -61.696323 -453.033142
vn 0.765316 -0.033010 0.642808
v -250.810806 -56.893921 -453.851074
vn 0.748181 -0.021441 0.663148
v -253.525970 -60.004009 -450.824188
vn 0.758756 -0.031977 0.650590
v -252.132553 -59.019047 -452.377136
vn 0.744661 -0.024002 0.667011
v -252.597351 -56.416397 -451.708801
vn 0.765795 -0.036709 0.642037
v -251.778763 -56.254627 -452.646545
vn 0.707665 0.013918 0.706411
v -255.957123 -65.313255 -448.207977
vn 0.679332 0.024617 0.733418
v -257.133789 -65.263290 -447.053314
vn 0.720139 0.010278 0.693754
v -255.358002 -62.273628 -448.869019
vn 0.684298 0.012281 0.729099
v -256.579987 -60.839413 -447.681061
vn 0.757791 -0.000941 0.652496
v -253.991974 -65.819016 -450.308472
vn 0.721327 -0.005753 0.692570
v -254.911453 -60.217777 -449.337402
vn 0.654264 0.025919 0.755822
v -256.949646 -59.813374 -447.367798
vn 0.673801 0.011201 0.738828
v -256.100037 -57.845287 -448.207581
vn 0.641022 0.030295 0.766925
v -257.280670 -58.034008 -447.164703
vn 0.747348 -0.000385 0.664432
v -254.050125 -63.417515 -450.280273
vn 0.704791 0.002084 0.709412
v -254.214264 -56.742439 -449.983673
vn 0.772660 -0.034745 0.633869
v -250.610992 -54.798786 -453.992859
vn 0.756950 -0.020751 0.653143
v -251.583466 -54.455040 -452.814209
vn 0.766721 -0.018010 0.641728
v -249.916611 -51.859959 -454.679077
vn 0.773048 -0.028494 0.633708
v -250.619308 -55.607590 -454.032074
vn 0.719172 0.015198 0.694665
v -253.081818 -52.016438 -451.115875
vn 0.720495 0.023408 0.693065
v -250.708160 -48.570984 -453.819244
vn 0.737997 0.021671 0.674456
v -251.541382 -51.677116 -452.797760
vn 0.702439 0.051525 0.709877
v -250.175537 -46.032345 -454.477142
vn 0.681961 0.058162 0.729072
v -251.576782 -47.255119 -453.051880
vn 0.705407 0.075620 0.704758
v -253.031158 -50.466030 -451.300781
vn 0.687817 0.075162 0.721982
v -252.307358 -48.568913 -452.256287
vn 0.647011 0.090221 0.757124
v -252.381516 -46.548962 -452.396454
vn 0.640782 0.123372 0.757745
v -253.517578 -47.314289 -451.329987
vn 0.648362 0.032221 0.760651
v -256.061859 -56.504864 -448.223389
vn 0.618351 0.059519 0.783645
v -256.771881 -53.378792 -447.881897
vn 0.695111 0.006750 0.718871
v -254.094940 -55.130863 -450.134338
vn 0.666119 0.051462 0.744068
v -254.009491 -51.412178 -450.261353
vn 0.654869 0.036459 0.754863
v -255.432785 -53.666454 -448.946289
vn 0.614973 0.086442 0.783796
v -255.920410 -51.643993 -448.681458
vn 0.582606 0.135777 0.801333
v -257.389099 -51.086922 -447.656494
vn 0.653514 0.108363 0.749118
v -254.174149 -50.280163 -450.249847
vn 0.612415 0.136260 0.778705
v -254.550034 -49.293575 -450.108521
vn 0.595765 0.154351 0.788187
v -254.964325 -47.269722 -450.171448
vn 0.611667 0.129904 0.780377
v -253.527878 -45.497524 -451.632080
vn 0.558999 0.176387 0.810190
v -257.018646 -48.285854 -448.475159
vn 0.555059 0.186502 0.810633
v -255.917542 -46.596340 -449.624146
vn 0.517964 0.220235 0.826565
v -257.347107 -46.468082 -448.703278
vn 0.638006 0.043978 0.768775
v -258.641205 -64.666214 -445.768341
vn 0.630444 0.031568 0.775593
v -257.964478 -61.462624 -446.455811
vn 0.592454 0.050228 0.804037
v -259.204773 -62.401558 -445.450409
vn 0.580549 0.079338 0.810351
v -260.984558 -65.857986 -443.847595
vn 0.595967 0.067925 0.800131
v -259.684998 -64.019165 -444.988098
vn 0.564123 0.073608 0.822403
v -261.231384 -62.718342 -444.030060
vn 0.570426 0.049503 0.819856
v -260.040405 -60.250057 -444.980011
vn 0.558298 0.053510 0.827913
v -260.071472 -58.642265 -445.059845
vn 0.608018 0.038397 0.792994
v -258.158020 -58.874989 -446.408569
vn 0.589295 0.057071 0.805900
v -258.543518 -57.098000 -446.212860
vn 0.526541 0.070134 0.847252
v -261.605560 -60.622185 -443.947052
vn 0.573504 0.088311 0.814429
v -262.000671 -66.283821 -443.094696
vn 0.529911 0.116458 0.840019
v -262.947693 -64.982399 -442.579590
vn 0.532757 0.098764 0.840486
v -262.187775 -62.124176 -443.432159
vn 0.485383 0.116596 0.866492
v -263.237122 -61.592751 -442.890686
vn 0.503488 0.141277 0.852374
v -264.525116 -66.023376 -441.438141
vn 0.481938 0.141966 0.864628
v -264.027954 -63.287746 -442.203735
vn 0.457694 0.159829 0.874626
v -265.554413 -63.447308 -441.363312
vn 0.461924 0.127343 0.877730
v -264.565338 -61.916275 -442.117828
vn 0.480614 0.098121 0.871426
v -264.029785 -60.070370 -442.631500
vn 0.510787 0.076987 0.856253
v -260.767761 -57.360470 -444.703400
vn 0.468330 0.100009 0.877875
v -261.850677 -55.305332 -444.311096
vn 0.446782 0.108644 0.888021
v -263.817657 -57.184341 -443.073669
vn 0.434508 0.118447 0.892846
v -264.920715 -60.501442 -442.115112
vn 0.397665 0.131684 0.908032
v -265.321808 -56.953400 -442.418640
vn 0.591142 0.070712 0.803462
v -258.021820 -54.820141 -446.794891
vn 0.582521 0.092620 0.807521
v -257.636108 -52.395119 -447.301361
vn 0.548246 0.106790 0.829471
v -258.823181 -52.658260 -446.457428
vn 0.555072 0.139257 0.820063
v -258.259491 -50.746330 -447.113892
vn 0.509656 0.122393 0.851628
v -259.949707 -52.493690 -445.770111
vn 0.528453 0.091346 0.844034
v -260.223022 -55.684299 -445.190643
vn 0.456146 0.166163 0.874255
v -261.293427 -51.817085 -445.099030
vn 0.517999 0.173437 0.837614
v -259.128693 -50.347393 -446.610718
vn 0.484334 0.248922 0.838724
v -258.963867 -46.946495 -447.576019
vn 0.461564 0.220987 0.859141
v -260.264771 -48.496857 -446.405212
vn 0.419123 0.227827 0.878881
v -261.738770 -49.275299 -445.470825
vn 0.429696 0.271428 0.861213
v -260.654633 -46.872482 -446.667511
vn 0.436011 0.283481 0.854127
v -260.043945 -45.215908 -447.550903
vn 0.396994 0.306627 0.865087
v -261.267426 -45.296711 -446.935608
vn 0.375903 0.274133 0.885183
v -263.040253 -47.381550 -445.398987
vn 0.471669 0.116796 0.874006
v -261.872162 -54.352726 -444.412384
vn 0.423932 0.134340 0.895675
v -263.230133 -54.425381 -443.733887
vn 0.398730 0.190541 0.897056
v -262.811554 -51.562885 -444.425018
vn 0.377998 0.164406 0.911092
v -264.729126 -54.074574 -443.119110
vn 0.332025 0.189350 0.924070
v -266.250946 -54.315647 -442.486298
vn 0.344373 0.209460 0.915169
v -265.012665 -51.607922 -443.521759
vn 0.312212 0.203378 0.927988
v -266.604706 -52.687084 -442.729614
vn 0.286442 0.232110 0.929557
v -267.141113 -51.474487 -442.789490
vn 0.371524 0.235348 0.898099
v -263.156311 -48.797962 -444.949738
vn 0.359451 0.317217 0.877592
v -263.125793 -46.472492 -445.667542
vn 0.311249 0.263247 0.913140
v -265.495941 -49.067570 -443.995483
vn 0.318748 0.352778 0.879743
v -264.609344 -44.175373 -445.977692
vn 0.321973 0.302724 0.897046
v -264.293884 -46.855129 -445.097778
vn 0.280401 0.294157 0.913699
v -266.452271 -46.676407 -444.431122
vn 0.828811 -0.039566 0.558128
v -241.572693 -42.237381 -464.741302
vn 0.826815 0.015036 0.562272
v -241.013718 -39.540459 -465.512665
vn 0.816787 0.062752 0.573517
v -240.968506 -37.490345 -465.714966
vn 0.817310 0.108893 0.565815
v -241.079346 -36.096390 -465.780029
vn 0.794451 0.086155 0.601186
v -242.158447 -36.852425 -464.183685
vn 0.787199 0.142931 0.599908
v -242.026154 -35.728958 -464.558380
vn 0.772579 0.357417 0.524761
v -241.905075 -29.283884 -467.454254
vn 0.755987 0.420259 0.501862
v -242.180435 -27.800911 -468.213440
vn 0.803838 0.375143 0.461640
v -239.923462 -28.044420 -471.660858
vn 0.783872 0.395716 0.478491
v -240.980713 -27.718309 -470.151245
vn 0.816635 0.332462 0.471780
v -239.881622 -29.424067 -470.679657
vn 0.754755 0.449225 0.478061
v -241.462296 -26.527046 -470.425964
vn 0.739101 0.487320 0.465026
v -241.504242 -25.443430 -471.466370
vn 0.713337 0.493037 0.498061
v -243.087128 -25.755569 -468.724335
vn 0.661663 0.524403 0.535914
v -244.696426 -25.716393 -466.654205
vn 0.747520 0.050178 0.662341
v -245.001083 -40.257751 -460.271179
vn 0.773714 0.016072 0.633332
v -244.322708 -41.135048 -461.013214
vn 0.799697 0.027103 0.599791
v -242.863876 -40.320942 -462.920929
vn 0.778311 0.079954 0.622768
v -243.266449 -38.092899 -462.589630
vn 0.765120 0.137630 0.629007
v -243.354248 -35.814072 -462.847504
vn 0.750174 0.109430 0.652122
v -244.113861 -37.215538 -461.713562
vn 0.732037 0.155123 0.663369
v -244.507828 -35.209938 -461.660614
vn 0.740837 0.002244 0.671681
v -247.033524 -44.971809 -457.866455
vn 0.747829 0.007761 0.663846
v -246.387360 -43.541779 -458.554199
vn 0.725758 0.051912 0.685989
v -246.918335 -41.973400 -458.058350
vn 0.716486 0.034261 0.696760
v -247.738739 -43.475502 -457.106812
vn 0.701084 0.076784 0.708932
v -247.428574 -41.291729 -457.601013
vn 0.714237 0.043426 0.698556
v -249.091370 -44.962090 -455.668762
vn 0.693669 0.070047 0.716880
v -248.771866 -42.322369 -456.193420
vn 0.673709 0.107462 0.731142
v -248.629410 -40.443810 -456.554535
vn 0.686689 0.122648 0.716530
v -247.236099 -39.073185 -458.074646
vn 0.710536 0.138115 0.689974
v -245.809845 -37.615772 -459.738770
vn 0.665757 0.172299 0.726003
v -247.423813 -36.496239 -458.444122
vn 0.649938 0.158404 0.743296
v -248.606384 -38.784435 -456.857483
vn 0.636040 0.155143 0.755900
v -249.679230 -39.549805 -455.793518
vn 0.615835 0.176367 0.767882
v -251.097961 -40.694725 -454.381134
vn 0.624541 0.206714 0.753139
v -248.766357 -36.122799 -457.372955
vn 0.605457 0.203354 0.769460
v -249.753784 -37.188469 -456.289368
vn 0.570186 0.260614 0.779082
v -249.789322 -34.160290 -457.161865
vn 0.695074 0.184973 0.694736
v -245.914169 -35.535046 -460.098236
vn 0.763092 0.207357 0.612123
v -243.039261 -33.178295 -463.985504
vn 0.784592 0.193059 0.589189
v -242.039200 -33.687862 -465.109772
vn 0.775647 0.246460 0.581059
v -242.377655 -32.226791 -465.194885
vn 0.729006 0.216253 0.649450
v -244.230301 -33.422207 -462.462769
vn 0.729744 0.289053 0.619614
v -244.007996 -31.091894 -463.677216
vn 0.705255 0.287101 0.648219
v -245.199463 -31.352432 -462.208313
vn 0.692993 0.234860 0.681617
v -245.362442 -32.838692 -461.469788
vn 0.662153 0.303663 0.685086
v -246.028488 -31.052496 -461.469086
vn 0.618652 0.337174 0.709636
v -247.447067 -30.695219 -460.353699
vn 0.631756 0.372632 0.679728
v -246.754684 -29.923586 -461.382782
vn 0.676299 0.367871 0.638194
v -245.385513 -29.190851 -463.133606
vn 0.659872 0.221896 0.717865
v -247.072266 -33.832165 -459.470032
vn 0.617908 0.265919 0.739917
v -248.212494 -32.835472 -458.792114
vn 0.573789 0.327921 0.750489
v -248.771866 -31.552826 -458.855011
vn 0.541897 0.383024 0.748091
v -249.432358 -29.936975 -459.145538
vn 0.527449 0.341708 0.777839
v -250.715378 -31.603514 -457.457733
vn 0.587309 0.385933 0.711424
v -248.221085 -29.035234 -460.552765
vn 0.609081 0.418191 0.673896
v -247.658188 -28.411196 -461.403503
vn 0.538942 0.444384 0.715586
v -249.610123 -27.759748 -460.208252
vn 0.575038 0.493258 0.652708
v -248.132355 -27.104589 -461.867340
vn 0.506379 0.409898 0.758659
v -250.909134 -28.880318 -458.678314
vn 0.504638 0.532589 0.679477
v -250.145340 -26.461235 -460.710449
vn 0.472939 0.477395 0.740556
v -251.496567 -27.050640 -459.365295
vn 0.447282 0.551595 0.704046
v -251.750626 -26.233141 -459.801208
vn 0.462078 0.600533 0.652568
v -250.622818 -25.452393 -461.254517
vn 0.412225 0.591003 0.693387
v -252.623276 -25.796471 -459.610138
vn 0.699726 0.537428 0.470697
v -242.588684 -24.323055 -471.033875
vn 0.659655 0.563292 0.497551
v -244.112473 -24.517151 -468.606293
vn 0.626891 0.596306 0.501424
v -244.568665 -23.958584 -468.681976
vn 0.401327 0.679271 0.614433
v -252.708176 -22.193577 -463.185883
vn 0.357838 0.681835 0.638008
v -253.896347 -22.412416 -462.226501
vn 0.640890 0.126792 0.757089
v -251.302078 -42.784817 -453.786713
vn 0.650916 0.089013 0.753914
v -251.712585 -45.008450 -453.126526
vn 0.602243 0.127178 0.788118
v -252.214081 -43.912918 -452.886383
vn 0.590935 0.169089 0.788799
v -252.521683 -41.512085 -453.051453
vn 0.548285 0.221115 0.806531
v -253.362488 -40.977917 -452.576141
vn 0.573707 0.158477 0.803583
v -254.853317 -44.365189 -450.854340
vn 0.553050 0.165589 0.816527
v -254.544220 -42.709282 -451.361938
vn 0.517963 0.219034 0.826885
v -254.537140 -41.645329 -451.616455
vn 0.487089 0.223861 0.844174
v -255.418015 -42.252789 -450.935181
vn 0.526485 0.194598 0.827614
v -256.317841 -44.935532 -449.764740
vn 0.486366 0.230589 0.842779
v -257.276123 -44.435760 -449.308258
vn 0.455328 0.257999 0.852122
v -258.510834 -43.612656 -448.866302
vn 0.409201 0.295595 0.863237
v -259.398468 -42.590172 -448.740143
vn 0.493183 0.268315 0.827513
v -254.527832 -38.796898 -452.473022
vn 0.445224 0.273254 0.852706
v -256.665253 -40.323963 -450.835480
vn 0.473622 0.256737 0.842478
v -258.903534 -45.240131 -448.163818
vn -0.733949 0.477375 0.483147
v -365.692535 -24.953199 -471.550293
vn -0.716428 0.490136 0.496485
v -364.726593 -24.670111 -470.401184
vn 0.381985 0.315400 0.868683
v -260.552124 -42.902328 -448.104492
vn -0.831557 -0.061709 0.552001
v -366.370392 -42.977135 -465.298584
vn -0.798996 0.066830 0.597611
v -364.696228 -38.507935 -462.826782
vn -0.828213 0.033860 0.559390
v -366.144440 -38.710430 -464.836151
vn -0.834992 0.003328 0.550252
v -366.288208 -40.174709 -465.025085
vn -0.826838 -0.027221 0.561781
v -365.869324 -41.472218 -464.419067
vn -0.805087 -0.002099 0.593153
v -364.353516 -40.671337 -462.279938
vn -0.776631 0.033206 0.629080
v -363.657135 -39.573185 -461.418060
vn -0.778271 0.098895 0.620092
v -363.532104 -37.013298 -461.530609
vn -0.813417 -0.059229 0.578658
v -364.883850 -43.778053 -463.190826
vn 0.354487 0.337305 0.872103
v -262.497681 -43.852760 -446.933533
vn -0.701297 0.160875 0.694480
v -360.294708 -36.861916 -457.927399
vn -0.731784 0.125658 0.669852
v -361.504517 -37.295841 -459.130615
vn -0.691431 0.200649 0.694020
v -360.200928 -34.029816 -458.580444
vn -0.674905 0.179670 0.715697
v -359.440613 -35.747452 -457.371704
vn -0.641729 0.173619 0.747021
v -357.709503 -36.926414 -455.498383
vn -0.596956 0.249883 0.762366
v -357.038757 -34.498829 -455.647247
vn -0.642497 0.207343 0.737704
v -358.272644 -35.709297 -456.316833
vn -0.600675 0.205788 0.772555
v -357.225830 -35.966991 -455.356354
vn -0.758685 0.081183 0.646380
v -362.395172 -37.986404 -460.039520
vn -0.762318 0.045993 0.645567
v -361.814575 -39.962578 -459.187836
vn -0.675251 0.152939 0.721558
v -359.132935 -37.787678 -456.617767
vn -0.749432 0.077004 0.657588
v -361.412659 -38.727638 -458.820007
vn -0.743487 0.056044 0.666398
v -360.484955 -39.875473 -457.642395
vn -0.710751 0.108126 0.695084
v -359.953339 -38.910149 -457.173096
vn -0.704354 0.072696 0.706116
v -359.217346 -40.463814 -456.264679
vn -0.741490 0.028630 0.670353
v -360.130035 -41.498425 -457.133148
vn -0.761579 -0.021848 0.647704
v -360.067627 -44.406067 -457.058319
vn -0.774387 -0.047185 0.630950
v -360.386078 -46.627262 -457.574524
vn -0.658754 0.127199 0.741528
v -357.897552 -39.378647 -455.163025
vn 0.294641 0.330888 0.896493
v -265.740814 -45.471226 -445.075623
vn -0.672623 0.093939 0.733999
v -357.791382 -41.303452 -454.799957
vn -0.604766 0.168482 0.778378
v -357.019623 -38.752975 -454.566132
vn -0.630701 0.139830 0.763324
v -356.349701 -40.533142 -453.682190
vn -0.657942 0.106929 0.745439
v -356.561920 -42.253693 -453.557037
vn 0.268881 0.369477 0.889488
v -266.216644 -44.244308 -445.404175
vn -0.705945 0.047132 0.706697
v -358.442322 -42.522572 -455.314911
vn -0.736994 0.001486 0.675898
v -359.637329 -43.461391 -456.545074
vn -0.739120 -0.017249 0.673353
v -357.508789 -47.181343 -454.311554
vn -0.671894 0.057642 0.738401
v -356.291687 -43.586040 -453.132416
vn -0.713956 0.012372 0.700081
v -357.053680 -45.424442 -453.824432
vn -0.539893 0.366763 0.757628
v -357.534760 -29.362591 -457.951385
vn -0.537470 0.320389 0.780049
v -356.856171 -30.206619 -457.100464
vn -0.476715 0.401234 0.782147
v -355.886719 -29.050871 -457.036713
vn -0.488690 0.359864 0.794783
v -354.705841 -30.584354 -455.613586
vn -0.512020 0.331198 0.792555
v -355.126099 -31.531401 -455.477020
vn -0.449340 0.404348 0.796615
v -353.437805 -29.412558 -455.437042
vn -0.406640 0.479858 0.777419
v -352.697998 -27.714029 -455.992950
vn 0.570197 0.225460 0.789964
v -251.929245 -38.378349 -454.318115
vn -0.442364 0.440261 0.781335
v -353.712677 -28.716543 -455.961456
vn -0.427179 0.439602 0.790106
v -352.689697 -28.801083 -455.347198
vn 0.557819 0.250168 0.791362
v -251.086517 -36.042141 -455.625702
vn -0.606859 0.272948 0.746473
v -358.056763 -32.713181 -457.107605
vn 0.514613 0.273565 0.812611
v -252.262131 -36.231266 -454.777863
vn -0.512243 0.320287 0.796884
v -354.497620 -33.087280 -454.391876
vn -0.548873 0.290633 0.783754
v -356.053284 -33.179909 -455.410797
vn -0.568400 0.224651 0.791488
v -355.607452 -35.738338 -454.236420
vn -0.595446 0.187729 0.781154
v -354.739563 -39.756977 -452.566376
vn 0.514208 0.274742 0.812470
v -253.350220 -38.303120 -453.382812
vn 0.436947 0.319187 0.840950
v -255.443100 -37.802956 -452.313599
vn 0.393426 0.353610 0.848632
v -256.144562 -36.232582 -452.630249
vn 0.394669 0.314363 0.863373
v -258.117432 -39.567604 -450.393829
vn 0.357136 0.335421 0.871749
v -259.376678 -39.793736 -449.770935
vn 0.362045 0.348039 0.864750
v -258.779327 -38.405205 -450.542938
vn 0.335390 0.379996 0.862042
v -258.774475 -36.687340 -451.274017
vn 0.517975 0.286687 0.805923
v -251.968048 -34.021706 -455.709473
vn 0.456586 0.319164 0.830460
v -253.286301 -33.147579 -455.215759
vn 0.493699 0.349262 0.796415
v -252.233261 -31.333933 -456.587891
vn 0.468336 0.289038 0.834936
v -253.389999 -34.255119 -454.790253
vn 0.410476 0.321847 0.853185
v -254.584930 -33.088722 -454.591858
vn 0.455275 0.312273 0.833793
v -254.021866 -36.023994 -453.795532
vn 0.440855 0.388470 0.809159
v -253.400864 -30.967968 -456.076355
vn 0.397795 0.368075 0.840404
v -254.996735 -31.600157 -454.989899
vn 0.405898 0.415636 0.813937
v -254.235840 -30.379091 -455.940918
vn 0.353975 0.417303 0.836995
v -255.814316 -30.241240 -455.264038
vn 0.473355 0.416258 0.776315
v -251.979919 -29.475220 -457.668274
vn 0.429730 0.438011 0.789606
v -253.414246 -29.050882 -457.092346
vn 0.427733 0.491717 0.758458
v -252.633835 -27.160442 -458.627655
vn -0.808796 -0.070665 0.583829
v -361.350861 -51.736671 -459.375366
vn -0.836139 -0.079015 0.542797
v -361.807922 -55.293007 -460.496521
vn -0.804004 -0.056460 0.591937
v -360.145020 -53.976906 -457.967896
vn -0.788994 -0.058043 0.611653
v -360.042908 -50.765362 -457.530945
vn -0.783916 -0.041125 0.619503
v -358.929108 -55.246128 -456.494476
vn -0.804279 -0.050892 0.592069
v -359.797211 -56.429585 -457.700867
vn 0.382696 0.446626 0.808745
v -255.082718 -29.101337 -456.201996
vn 0.401117 0.477125 0.781957
v -253.941437 -27.888588 -457.469513
vn -0.757706 -0.036813 0.651557
v -358.666504 -48.248207 -455.666107
vn -0.690033 0.021772 0.723450
v -356.067413 -45.500961 -452.854858
vn -0.713640 0.004023 0.700501
v -356.142700 -48.223541 -452.854858
vn -0.748668 -0.028331 0.662340
v -357.286255 -49.528961 -454.141174
vn -0.730234 -0.034023 0.682349
v -355.772125 -52.034206 -452.538177
vn -0.766550 -0.045146 0.640596
v -358.372406 -51.178047 -455.484680
vn -0.765549 -0.028147 0.642761
v -357.303192 -54.688995 -454.481628
vn -0.781818 -0.018286 0.623239
v -357.879700 -56.729317 -455.240906
vn -0.747202 -0.040319 0.663373
v -356.621033 -53.323528 -453.591064
vn -0.748748 -0.009963 0.662780
v -355.731598 -55.367432 -452.688751
vn 0.313208 0.576881 0.754393
v -256.321808 -26.210575 -457.483459
vn 0.350576 0.499172 0.792417
v -255.922897 -27.833477 -456.542755
vn -0.801109 -0.034485 0.597524
v -358.523926 -58.359188 -456.145752
vn -0.874443 -0.063045 0.481015
v -360.473999 -66.280937 -459.888794
vn -0.862747 -0.043401 0.503770
v -359.342560 -66.500656 -457.911377
vn 0.393125 0.335884 0.855941
v -255.656631 -34.491093 -453.563202
vn -0.813380 -0.015431 0.581528
v -358.295471 -59.668819 -455.878601
vn -0.819746 -0.017456 0.572461
v -357.713623 -61.659698 -455.099182
vn -0.789285 -0.002841 0.614021
v -357.285736 -58.519291 -454.528198
vn -0.797525 0.005311 0.603262
v -357.507416 -60.203060 -454.788177
vn 0.361638 0.361685 0.859303
v -257.237213 -35.180641 -452.603424
vn -0.797780 0.003126 0.602941
v -356.100586 -63.736084 -452.947632
vn -0.834518 -0.019257 0.550644
v -358.029968 -64.006935 -455.673492
vn -0.848319 -0.031230 0.528564
v -358.917755 -64.996201 -457.099335
vn -0.852434 -0.026763 0.522150
v -357.743591 -69.078506 -455.387024
vn -0.837103 -0.013514 0.546879
v -357.615631 -66.930862 -455.084900
vn -0.823145 -0.003288 0.567822
v -357.256012 -65.210541 -454.549042
vn -0.821415 -0.007778 0.570278
v -356.740448 -67.850487 -453.793884
vn -0.807886 0.003530 0.589329
v -356.521362 -65.960304 -453.475220
vn -0.865051 -0.025108 0.501056
v -358.260742 -71.596977 -456.369324
vn 0.300875 0.391799 0.869464
v -258.549408 -33.931957 -452.615112
vn -0.841662 -0.017338 0.539726
v -356.790771 -71.615883 -453.987488
vn -0.819396 -0.009197 0.573154
v -355.868774 -71.491447 -452.594482
vn -0.866916 -0.026873 0.497729
v -358.186157 -74.122513 -456.351562
vn -0.852476 -0.020280 0.522373
v -357.664398 -73.543022 -455.479980
vn -0.853786 -0.024551 0.520045
v -357.398621 -75.826843 -455.113800
vn 0.347158 0.367547 0.862781
v -256.185333 -31.783388 -454.398773
vn -0.832318 -0.037620 0.553021
v -356.240784 -78.207596 -453.410614
vn -0.841028 -0.018495 0.540675
v -356.595276 -73.414444 -453.725037
vn 0.282532 0.402017 0.870952
v -258.011353 -31.340330 -453.939178
vn -0.868519 -0.037729 0.494218
v -357.951599 -78.837044 -456.179138
vn -0.849439 -0.057642 0.524530
v -357.239471 -80.450531 -455.121338
vn 0.247164 0.411843 0.877095
v -259.471649 -32.973423 -452.752869
vn -0.406150 0.439531 0.801158
v -351.743866 -29.102514 -454.682159
vn 0.217948 0.426593 0.877791
v -259.777618 -30.851072 -453.669708
vn -0.368100 0.452830 0.812064
v -350.756439 -29.388855 -454.048706
vn -0.484763 0.284851 0.826961
v -352.983459 -34.542183 -452.878418
vn -0.458841 0.371922 0.806932
v -353.068909 -31.681482 -454.101685
vn 0.319850 0.461304 0.827584
v -257.008636 -28.502565 -455.712952
vn -0.451474 0.343584 0.823481
v -352.543640 -32.742569 -453.360352
vn 0.292128 0.424041 0.857234
v -257.474609 -30.583408 -454.478577
vn -0.397546 0.391856 0.829703
v -350.893677 -31.545244 -453.020752
vn -0.393176 0.345417 0.852115
v -350.566406 -33.381897 -452.078217
vn -0.427855 0.311638 0.848423
v -351.507690 -34.219589 -452.204071
vn -0.385102 0.307209 0.870241
v -350.239105 -35.431229 -451.190521
vn 0.283174 0.481742 0.829299
v -258.846252 -27.663578 -455.527405
vn -0.432018 0.283504 0.856146
v -351.364349 -36.150314 -451.500519
vn -0.346135 0.334722 0.876443
v -349.565399 -33.725311 -451.510162
vn -0.320608 0.458865 0.828645
v -349.554108 -29.592701 -453.420959
vn -0.263601 0.521699 0.811385
v -347.908417 -28.124462 -453.711487
vn 0.306218 0.522606 0.795684
v -257.531006 -27.130735 -456.349335
vn -0.256264 0.482971 0.837298
v -347.377258 -29.618080 -452.652588
vn -0.326679 0.391753 0.860122
v -348.965179 -31.481659 -452.219360
vn 0.249244 0.424428 0.870482
v -258.619171 -30.105965 -454.358978
vn -0.347592 0.340507 0.873633
v -348.701721 -35.527664 -450.546082
vn -0.249546 0.450437 0.857224
v -346.625580 -30.857651 -451.736298
vn 0.241575 0.451345 0.859028
v -260.174011 -27.644756 -455.117432
vn -0.186344 0.510217 0.839616
v -344.767548 -29.090828 -452.273712
vn -0.170649 0.443973 0.879641
v -344.000275 -31.420633 -450.835205
vn 0.136871 0.417752 0.898192
v -261.472809 -29.067331 -454.206177
vn 0.197807 0.421998 0.884754
v -260.181274 -29.441425 -454.273682
vn 0.133955 0.418670 0.898205
v -261.407898 -27.971203 -454.686005
vn -0.314545 0.348589 0.882920
v -347.928558 -33.693451 -450.937225
vn -0.341757 0.368615 0.864480
v -347.367188 -35.554382 -450.018005
vn 0.367087 0.564769 0.739109
v -254.190308 -26.159548 -458.490723
vn -0.253938 0.392445 0.884026
v -346.054199 -32.209278 -450.915802
vn -0.286655 0.385160 0.877201
v -346.153229 -35.007828 -449.799286
vn -0.212442 0.410137 0.886936
v -344.450073 -34.219933 -449.665955
vn -0.168452 0.445765 0.879157
v -342.165955 -34.201252 -449.202423
vn -0.537925 0.255767 0.803256
v -354.734497 -35.356026 -453.750122
vn 0.271456 0.561072 0.781991
v -259.604370 -26.582275 -455.962036
vn -0.550708 0.218907 0.805482
v -353.644684 -39.579842 -451.817200
vn -0.591196 0.161834 0.790125
v -354.076019 -41.484249 -451.633179
vn -0.466650 0.277339 0.839834
v -352.245789 -37.422825 -451.565674
vn -0.512620 0.248575 0.821846
v -352.929108 -38.296749 -451.714203
vn -0.473980 0.274414 0.836684
v -350.639801 -39.514511 -449.960815
vn -0.550722 0.185464 0.813824
v -351.977905 -41.721439 -450.132446
vn -0.501100 0.238057 0.832002
v -351.114532 -40.545322 -449.891083
vn -0.425974 0.317899 0.847046
v -349.775116 -37.961815 -450.080536
vn 0.196909 0.652795 0.731496
v -260.654938 -26.017508 -456.067139
vn -0.625794 0.101707 0.773329
v -354.319275 -42.754410 -451.626373
vn 0.155371 0.656135 0.738476
v -261.020203 -24.621368 -457.291779
vn -0.660973 0.046807 0.748948
v -355.087646 -46.796810 -451.905273
vn 0.108110 0.660821 0.742717
v -262.086914 -24.996597 -456.749054
vn 0.338271 0.352527 0.872524
v -261.725372 -41.633831 -448.108704
vn 0.316493 0.369465 0.873686
v -263.473206 -41.846191 -447.371826
vn -0.597947 0.114063 0.793378
v -353.241547 -43.673538 -450.680176
vn -0.615202 0.082936 0.783995
v -353.011292 -44.939018 -450.340637
vn -0.631328 0.072729 0.772099
v -353.672729 -45.635277 -450.809662
vn -0.597539 0.095808 0.796096
v -351.563721 -45.554970 -449.178528
vn -0.396040 0.327430 0.857871
v -349.034607 -36.819057 -450.161835
vn -0.395556 0.354178 0.847404
v -347.842834 -38.669224 -448.833557
vn -0.437890 0.312840 0.842842
v -349.348938 -39.413265 -449.290558
vn -0.393493 0.334100 0.856470
v -347.376678 -39.401031 -448.298645
vn -0.393188 0.291241 0.872113
v -346.611542 -41.714260 -447.162201
vn -0.622662 0.073580 0.779024
v -352.695831 -46.814461 -449.931396
vn -0.448092 0.269085 0.852530
v -348.681854 -40.746658 -448.486633
vn -0.491058 0.206449 0.846310
v -348.884003 -43.941490 -447.695709
vn -0.440684 0.232557 0.867015
v -346.759369 -44.148544 -446.475525
vn 0.262737 0.418934 0.869174
v -261.183655 -36.129288 -450.717224
vn -0.540311 0.149617 0.828057
v -348.910065 -46.204948 -447.252258
vn 0.303611 0.382771 0.872529
v -261.766205 -39.283718 -449.096191
vn -0.236393 0.441546 0.865538
v -344.041321 -36.038086 -448.649292
vn -0.315017 0.368800 0.874500
v -345.238403 -39.257816 -447.480652
vn -0.184670 0.488393 0.852860
v -341.715546 -35.191284 -448.556396
vn -0.137860 0.480175 0.866272
v -340.387207 -33.724770 -449.148590
vn -0.188527 0.459462 0.867959
v -341.540314 -36.524010 -447.742432
vn -0.401167 0.250413 0.881112
v -345.928070 -44.005623 -446.116150
vn 0.258206 0.419297 0.870356
v -264.100220 -39.332142 -448.329773
vn -0.220297 0.421916 0.879464
v -342.537933 -37.407196 -447.534576
vn -0.204684 0.411925 0.887931
v -340.930145 -39.592781 -446.150696
vn 0.214084 0.452035 0.865929
v -264.060120 -37.863983 -449.051331
vn -0.342725 0.307543 0.887669
v -344.668640 -42.229939 -446.172028
vn -0.354987 0.285532 0.890200
v -344.589325 -44.347572 -445.460083
vn -0.308365 0.324518 0.894203
v -342.483643 -43.705372 -444.871887
vn 0.178638 0.479765 0.859019
v -263.121460 -35.755333 -450.387177
vn -0.337033 0.291369 0.895272
v -341.312805 -47.547031 -443.120117
vn -0.327291 0.307228 0.893583
v -341.864655 -45.799957 -443.912750
vn -0.262823 0.357307 0.896245
v -340.951172 -43.160839 -444.612274
vn -0.289911 0.336353 0.896001
v -340.658386 -45.498611 -443.602783
vn -0.259005 0.357526 0.897269
v -338.633392 -46.337090 -442.626221
vn 0.266591 0.405240 0.874477
v -265.278351 -41.487049 -446.917633
vn 0.211798 0.387845 0.897061
v -268.642273 -43.655693 -445.003357
vn 0.224235 0.446812 0.866070
v -266.494995 -40.444374 -447.110992
vn -0.197041 0.526057 0.827308
v -338.996521 -19.674807 -457.650055
vn -0.185370 0.544915 0.817744
v -339.535339 -20.719301 -457.114227
vn -0.154394 0.549923 0.820821
v -339.263123 -22.287580 -455.995850
vn -0.152668 0.519078 0.840982
v -336.413574 -19.704081 -457.136322
vn -0.113574 0.515848 0.849118
v -334.853638 -19.700983 -456.892212
vn -0.082085 0.519028 0.850807
v -332.952393 -19.741503 -456.652191
vn -0.130966 0.536250 0.833837
v -338.551666 -23.188673 -455.296814
vn -0.137631 0.527810 0.838137
v -336.564545 -21.425056 -456.096222
vn 0.182130 0.480613 0.857811
v -267.182739 -39.065125 -447.701111
vn 0.205313 0.444389 0.871989
v -267.979431 -41.787186 -446.026123
vn -0.070296 0.520222 0.851133
v -337.227661 -24.712822 -454.194794
vn -0.104065 0.507604 0.855283
v -335.730896 -22.223459 -455.492157
vn -0.066362 0.477123 0.876328
v -335.008301 -23.161867 -454.892212
vn -0.072710 0.475047 0.876951
v -333.345490 -21.814054 -455.463989
vn -0.048313 0.454784 0.889290
v -333.304047 -23.347919 -454.694611
vn -0.043968 0.496055 0.867177
v -335.054260 -24.795040 -454.001709
vn 0.168273 0.492617 0.853822
v -265.850708 -37.160568 -449.069824
vn 0.140738 0.519317 0.842913
v -266.681519 -35.934433 -449.647705
vn 0.149775 0.514178 0.844505
v -268.797913 -38.060890 -447.962158
vn 0.232704 0.438907 0.867876
v -261.189728 -34.576092 -451.500885
vn 0.172936 0.469857 0.865637
v -262.835815 -34.851109 -450.963409
vn -0.056984 0.504122 0.861750
v -330.527405 -20.009697 -456.295166
vn -0.081303 0.507142 0.858019
v -332.949615 -20.595396 -456.131012
vn 0.192982 0.441391 0.876317
v -261.642242 -32.301853 -452.543549
vn -0.046002 0.471959 0.880420
v -330.868256 -21.429398 -455.502411
vn 0.165482 0.444427 0.880398
v -260.640686 -30.453207 -453.675018
vn -0.046050 0.479352 0.876414
v -331.207001 -24.446497 -454.026276
vn 0.123004 0.505888 0.853784
v -266.543701 -34.698841 -450.436646
vn 0.138335 0.465546 0.874146
v -263.770935 -32.455082 -452.075989
vn 0.134982 0.480865 0.866342
v -264.902649 -34.316860 -450.904419
vn -0.074200 0.510221 0.856836
v -330.141693 -25.018686 -453.636353
vn 0.126340 0.475432 0.870633
v -263.220734 -31.004215 -452.929993
vn 0.094271 0.498614 0.861683
v -265.435699 -31.469650 -452.414642
vn 0.101849 0.469354 0.877117
v -262.573822 -29.730242 -453.735168
vn -0.147941 0.480912 0.864197
v -325.876892 -21.262320 -455.351685
vn -0.219900 0.510502 0.831284
v -323.998932 -20.313192 -455.522736
vn -0.431862 0.424815 0.795630
v -319.623962 -25.204233 -450.190826
vn -0.150047 0.491648 0.857769
v -340.341980 -36.039547 -447.776489
vn -0.108718 0.508835 0.853971
v -338.519836 -35.227421 -447.997009
vn -0.081546 0.515873 0.852775
v -335.796753 -33.477898 -448.768799
vn -0.088297 0.520350 0.849376
v -335.935425 -35.786015 -447.348785
vn -0.086706 0.531112 0.842853
v -331.770538 -32.198700 -449.161377
vn 0.083499 0.429586 0.899157
v -262.643829 -28.850798 -454.163483
vn -0.081348 0.517441 0.851843
v -331.369293 -34.417259 -447.798920
vn -0.144664 0.469398 0.871056
v -338.751373 -37.223671 -446.866699
vn 0.061416 0.466115 0.882590
v -264.115173 -29.175264 -453.900635
vn -0.173142 0.440593 0.880851
v -338.380615 -39.160595 -445.809082
vn -0.125270 0.475422 0.870793
v -336.413818 -38.650074 -445.728363
vn -0.106035 0.503467 0.857483
v -335.615326 -37.265419 -446.422272
vn -0.096746 0.506870 0.856576
v -333.875061 -38.266045 -445.634735
vn 0.142869 0.564200 0.813183
v -261.426819 -26.547890 -455.385437
vn -0.157265 0.451319 0.878396
v -335.566925 -41.372868 -444.156769
vn -0.109778 0.477951 0.871499
v -334.992432 -39.540112 -445.062103
vn 0.040923 0.485848 0.873085
v -262.727448 -27.151733 -454.980530
vn -0.120782 0.468929 0.874938
v -334.367889 -41.149002 -444.079529
vn -0.210742 0.361906 0.908082
v -336.514343 -45.794979 -442.269836
vn 0.029555 0.527978 0.848744
v -265.756073 -26.648457 -455.225616
vn -0.081222 0.478159 0.874510
v -332.605804 -40.756042 -444.094543
vn -0.069852 0.500062 0.863168
v -331.594147 -38.521374 -445.211853
vn 0.037480 0.492739 0.869370
v -266.241028 -28.405563 -454.207306
vn -0.062058 0.471950 0.879439
v -331.155365 -39.237564 -444.801666
vn -0.024037 0.471562 0.881505
v -327.733643 -38.069138 -445.313324
vn 0.065261 0.520967 0.851078
v -265.550720 -30.008465 -453.296661
vn -0.052320 0.509357 0.858964
v -329.078583 -36.985497 -446.016998
vn -0.047610 0.490597 0.870085
v -326.813232 -34.809307 -447.137299
vn -0.020126 0.457118 0.889178
v -331.039490 -41.251991 -443.734039
vn -0.112497 0.533490 0.838292
v -328.568817 -30.922262 -449.645905
vn -0.148931 0.517990 0.842322
v -327.193726 -29.735102 -450.147705
vn -0.114024 0.502977 0.856745
v -326.322296 -31.839155 -448.780670
vn 0.047724 0.602332 0.796818
v -263.985199 -25.828968 -455.865784
vn -0.178215 0.527481 0.830664
v -327.020752 -28.366901 -450.991364
vn -0.096837 0.517194 0.850372
v -329.057556 -32.614113 -448.607849
vn -0.272360 0.463070 0.843437
v -323.624512 -27.307421 -450.728699
vn -0.324426 0.466592 0.822824
v -322.192017 -26.641436 -450.597626
vn -0.306516 0.383561 0.871165
v -320.976227 -28.051931 -449.435394
vn -0.231690 0.428025 0.873564
v -322.563385 -28.949718 -449.558258
vn -0.182417 0.418756 0.889588
v -322.481506 -30.203455 -448.943542
vn -0.364657 0.381263 0.849508
v -320.135345 -26.995564 -449.535461
vn -0.054067 0.348865 0.935612
v -332.200043 -45.994755 -441.537537
vn 0.088828 0.517869 0.850835
v -268.130005 -33.126770 -451.194824
vn 0.018515 0.451575 0.892041
v -327.298126 -38.200699 -445.230072
vn 0.060163 0.406518 0.911660
v -327.558319 -39.846779 -444.451416
vn 0.021462 0.435311 0.900024
v -329.716736 -41.423332 -443.640198
vn 0.068172 0.533264 0.843198
v -269.368469 -31.023544 -452.359711
vn 0.046673 0.423746 0.904578
v -329.815125 -43.505669 -442.618988
vn 0.007965 0.402535 0.915370
v -331.202393 -44.182877 -442.244049
vn 0.067058 0.529877 0.845420
v -267.011810 -30.519299 -452.848480
vn 0.003486 0.341448 0.939894
v -330.781677 -46.695641 -441.266449
vn 0.061168 0.374660 0.925142
v -329.341309 -45.734062 -441.674835
vn 0.072492 0.414439 0.907185
v -327.883453 -42.448738 -443.261292
vn 0.115896 0.392627 0.912366
v -327.675751 -44.320702 -442.437256
vn 0.119539 0.397830 0.909638
v -327.066254 -42.109646 -443.495392
vn 0.118399 0.361740 0.924730
v -327.875885 -46.084023 -441.679138
vn 0.148655 0.362295 0.920133
v -326.795410 -46.830719 -441.562988
vn 0.176222 0.379758 0.908146
v -326.519501 -43.941807 -442.794312
vn 0.216430 0.374991 0.901410
v -325.450470 -44.593044 -442.781525
vn 0.189444 0.395007 0.898933
v -325.825287 -46.108093 -442.041962
vn 0.097429 0.538751 0.836812
v -269.596497 -32.924065 -451.155548
vn -0.364969 0.289362 0.884911
v -319.555573 -29.784550 -448.275696
vn -0.410571 0.380485 0.828651
v -319.363464 -26.546492 -449.390533
vn -0.321306 0.322794 0.890262
v -320.244019 -29.114418 -448.769531
vn -0.410865 0.315975 0.855190
v -319.040802 -28.177837 -448.584900
vn 0.191571 0.370871 0.908711
v -324.902039 -38.858433 -445.197083
vn 0.086027 0.548427 0.831762
v -271.333801 -30.782354 -452.372650
vn 0.224651 0.391259 0.892439
v -323.895050 -39.547890 -445.195557
vn 0.183202 0.367125 0.911952
v -324.108765 -41.454868 -444.322418
vn 0.043828 0.519545 0.853318
v -269.076172 -28.471037 -454.042908
vn 0.181926 0.371012 0.910633
v -325.862610 -41.621742 -443.886444
vn 0.154389 0.395368 0.905455
v -323.261719 -45.044323 -443.116760
vn 0.089446 0.466004 0.880250
v -323.382935 -46.431488 -442.390106
vn 0.161949 0.412312 0.896533
v -322.914246 -41.544319 -444.494110
vn 0.104224 0.347870 0.931732
v -322.822113 -42.806358 -444.010315
vn 0.050170 0.460159 0.886418
v -321.894989 -41.618675 -444.667267
vn -0.002830 0.354516 0.935046
v -322.104614 -43.294945 -443.881683
vn -0.063475 0.418752 0.905879
v -321.600830 -42.583839 -444.173004
vn -0.517755 0.301862 0.800506
v -320.818359 -42.258911 -444.077576
vn 0.075160 0.372531 0.924971
v -322.598328 -44.693958 -443.351715
vn 0.030413 0.521382 0.852781
v -268.735474 -26.349327 -455.329376
vn -0.046690 0.430494 0.901385
v -321.958588 -44.916939 -443.284851
vn -0.215921 0.359259 0.907916
v -321.222992 -43.805557 -443.599091
vn -0.943160 0.134433 0.303935
v -319.748749 -37.767681 -444.995667
vn -0.922909 0.208116 0.323924
v -319.831482 -39.227386 -444.403534
vn -0.485678 0.415539 0.769054
v -321.004669 -41.679165 -444.518341
vn -0.751877 0.353676 0.556412
v -320.272888 -40.251751 -444.589020
vn -0.910463 0.236515 0.339290
v -319.967987 -41.025536 -443.616272
vn -0.846605 0.155698 0.508938
v -320.072052 -41.755733 -443.439117
vn -0.878018 -0.271728 0.394015
v -319.046387 -42.156891 -441.325500
vn -0.162094 0.523645 0.836374
v -321.433624 -45.859303 -442.708221
vn -0.307576 0.520190 0.796743
v -320.156494 -46.391781 -442.017395
vn -0.313648 0.395272 0.863357
v -320.473389 -45.099335 -442.869446
vn 0.070322 0.548259 0.833347
v -271.245514 -29.675119 -453.114441
vn -0.992199 0.105823 0.065906
v -319.748535 -39.436615 -443.610840
vn -0.760918 0.069372 0.645129
v -319.994934 -42.723564 -443.180481
vn -0.894607 -0.122153 0.429834
v -319.427032 -42.133614 -442.108826
vn 0.372414 0.646476 0.665865
v -253.406952 -24.372824 -460.501648
vn 0.317399 0.638006 0.701574
v -255.570068 -24.657530 -459.130951
vn -0.740738 -0.016075 0.671602
v -319.587280 -43.689152 -442.716003
vn -0.530966 0.219917 0.818359
v -320.265503 -43.894402 -443.202148
vn -0.799922 -0.206856 0.563326
v -318.776855 -43.955208 -441.719391
vn -0.688460 -0.018148 0.725047
v -318.699524 -44.942245 -441.773560
vn -0.531246 0.262498 0.805526
v -318.749023 -45.597519 -441.713623
vn 0.321279 0.670737 0.668500
v -255.144226 -23.438030 -460.510345
vn -0.850909 -0.322065 0.415005
v -318.728424 -42.158993 -440.502319
vn -0.799750 -0.352126 0.486217
v -318.240234 -43.775440 -440.834686
vn -0.702245 -0.330673 0.630482
v -317.721100 -44.286171 -440.524078
vn -0.598278 -0.102725 0.794677
v -317.562012 -45.286278 -440.823181
vn 0.270187 0.663746 0.697453
v -258.323059 -22.880934 -459.679565
vn -0.464259 0.318888 0.826302
v -318.243103 -46.250092 -441.147888
vn -0.461973 0.168179 0.870803
v -316.363708 -46.225449 -440.130005
vn -0.695084 0.484042 0.531565
v -311.822693 -29.000254 -434.264404
vn -0.647891 0.239468 0.723113
v -311.555511 -30.576750 -432.966400
vn -0.684352 0.397640 0.611183
v -311.820496 -29.747183 -433.693115
vn -0.617121 0.447185 0.647447
v -309.903839 -28.293869 -432.562683
vn 0.291920 0.672725 0.679870
v -258.671326 -21.241413 -461.161377
vn -0.581977 0.174219 0.794324
v -313.941193 -32.999622 -434.310669
vn -0.674699 0.340544 0.654837
v -313.329407 -31.305803 -434.435211
vn 0.262468 0.633627 0.727755
v -258.333221 -25.188961 -457.538177
vn -0.515002 -0.023432 0.856868
v -312.306305 -33.123600 -433.220459
vn -0.535344 0.078672 0.840962
v -314.501953 -34.255119 -434.468323
vn -0.453002 -0.075850 0.888277
v -314.341553 -35.062328 -434.349487
vn -0.437985 -0.071657 0.896122
v -312.852692 -33.823605 -433.534729
vn -0.246085 -0.307946 0.919028
v -313.596375 -35.306435 -434.108032
vn -0.609484 0.111059 0.784981
v -312.209381 -31.811319 -433.269958
vn -0.498113 -0.159398 0.852336
v -310.224792 -32.005848 -431.840759
vn -0.551191 0.001887 0.834377
v -309.828735 -31.256729 -431.480347
vn -0.401415 -0.266213 0.876354
v -311.056519 -33.267872 -432.629639
vn -0.250202 -0.391639 0.885448
v -312.131073 -34.943371 -433.549774
vn 0.214885 0.653352 0.725917
v -259.798309 -23.661484 -458.468811
vn -0.453685 -0.298973 0.839515
v -309.991882 -32.877258 -431.962677
vn -0.332201 -0.501576 0.798789
v -310.463043 -34.918842 -433.068695
vn 0.283858 0.660707 0.694904
v -260.910126 -19.553261 -461.839142
vn -0.421449 -0.391867 0.817815
v -309.977386 -34.032093 -432.409424
vn -0.426069 -0.604971 0.672662
v -308.723297 -35.565166 -432.660095
vn -0.859773 0.168297 0.482148
v -318.049316 -35.978062 -437.807526
vn -0.843821 0.053695 0.533932
v -318.046875 -37.084644 -437.496368
vn -0.733126 -0.070348 0.676444
v -317.267181 -36.817490 -436.494202
vn 0.185143 0.631713 0.752769
v -261.799774 -22.615326 -458.809875
vn -0.625605 -0.255552 0.737097
v -317.421631 -39.492393 -437.094910
vn -0.672484 0.023405 0.739742
v -316.657806 -36.172203 -435.809448
vn -0.430857 -0.310595 0.847286
v -316.314758 -38.392006 -436.129944
vn 0.134382 0.614394 0.777471
v -262.861389 -23.974012 -457.516418
vn -0.486557 -0.222116 0.844942
v -315.943329 -36.932999 -435.377625
vn 0.863847 0.388026 0.321255
v -313.225189 -40.638401 -440.011169
vn 0.897835 0.230926 0.374921
v -313.485535 -40.848679 -439.066345
vn -0.197729 -0.435228 0.878339
v -314.944153 -37.714020 -435.306366
vn 0.119271 -0.560516 0.819510
v -314.575439 -38.743042 -435.931946
vn 0.385023 -0.682355 0.621409
v -313.851990 -38.433270 -435.927979
vn -0.184870 -0.483842 0.855406
v -315.866089 -41.642025 -437.579224
vn 0.129284 -0.491237 0.861378
v -315.235931 -40.776592 -437.059692
vn 0.507653 -0.431079 0.745962
v -314.591095 -40.698353 -437.208160
vn 0.754272 -0.252969 0.605872
v -314.098267 -40.725563 -437.648621
vn 0.092877 0.614329 0.783565
v -263.951080 -24.818167 -456.691010
vn -0.157912 -0.456136 0.875787
v -315.465637 -39.142735 -436.208252
vn 0.883587 -0.384749 0.266912
v -313.765503 -39.340561 -437.193268
vn 0.511771 -0.561004 0.650665
v -314.220978 -39.494980 -436.650482
vn 0.986235 -0.151528 0.066173
v -313.659668 -39.101746 -438.860962
vn 0.970711 -0.052359 0.234475
v -313.801636 -40.092888 -438.151489
vn 0.870961 0.029831 0.490446
v -313.786102 -41.049088 -438.232574
vn 0.061039 0.563065 0.824155
v -266.486145 -25.291140 -456.068939
vn 0.114890 0.563325 0.818208
v -265.652740 -23.627939 -457.326111
vn -0.259318 -0.478413 0.838973
v -315.739014 -43.306194 -438.561646
vn 0.015900 -0.399517 0.916588
v -314.933533 -42.865101 -438.163177
vn -0.066082 -0.268375 0.961045
v -314.135651 -43.825157 -438.489441
vn -0.452634 -0.207005 0.867336
v -316.038940 -45.611420 -439.922516
vn 0.069304 0.512278 0.856019
v -268.129303 -24.098642 -456.725525
vn -0.310555 -0.360992 0.879341
v -314.706696 -44.760525 -439.025208
vn 0.632656 0.495252 0.595375
v -312.793823 -42.099819 -439.211151
vn 0.657814 0.594710 0.462170
v -312.566650 -41.513371 -440.153442
vn -0.251233 -0.241133 0.937410
v -313.901184 -44.455177 -438.663116
vn -0.463400 0.151092 0.873173
v -314.449463 -46.225449 -439.164398
vn -0.414077 -0.054589 0.908604
v -313.922455 -45.535061 -438.951935
vn 0.283675 -0.378324 0.881135
v -314.659851 -41.884861 -437.763458
vn 0.640682 -0.114950 0.759153
v -313.989227 -41.655140 -438.010437
vn 0.702437 0.213272 0.679042
v -313.251953 -42.019650 -438.770966
vn 0.344728 -0.118404 0.931205
v -313.682251 -42.710415 -438.342285
vn 0.359723 0.699336 0.617680
v -254.616104 -20.016357 -464.512939
vn 0.307137 0.589116 0.747401
v -311.952332 -42.861290 -439.108124
vn 0.273390 0.241864 0.930999
v -312.738342 -43.312099 -438.569519
vn 0.012977 0.422496 0.906272
v -312.091370 -43.698502 -438.536346
vn -0.116683 -0.001684 0.993168
v -313.151123 -44.284317 -438.495117
vn -0.313942 -0.038616 0.948656
v -313.132812 -44.931351 -438.529755
vn -0.227574 0.182913 0.956427
v -312.251038 -44.640236 -438.280945
vn -0.471128 0.341258 0.813376
v -312.652618 -46.214043 -438.095245
vn -0.220355 0.404253 0.887707
v -311.287628 -44.517464 -438.092712
vn -0.382660 0.256630 0.887532
v -312.194641 -45.585060 -438.066132
vn -0.388232 0.506262 0.770049
v -310.550690 -45.913891 -437.074707
vn -0.276529 -0.296982 0.913966
v -314.727844 -36.774891 -434.881958
vn -0.070155 -0.458383 0.885982
v -313.966919 -37.013435 -434.811859
vn 0.015576 -0.546289 0.837452
v -314.228210 -37.813866 -435.285522
vn -0.013271 -0.515754 0.856634
v -313.102905 -36.748165 -434.640076
vn 0.230667 -0.682764 0.693272
v -313.528595 -37.785446 -435.367859
vn 0.230042 -0.696911 0.679261
v -312.655579 -37.121964 -434.976807
vn -0.727055 0.000230 0.686579
v -354.427917 -53.761478 -451.203979
vn -0.774376 0.017416 0.632486
v -355.019440 -63.823044 -451.577240
vn -0.791921 0.007659 0.610576
v -355.431854 -66.000740 -452.056671
vn -0.681557 0.023838 0.731376
v -354.753510 -48.989689 -451.473114
vn -0.694531 -0.005940 0.719438
v -354.845123 -50.395058 -451.548248
vn -0.640626 0.049863 0.766232
v -352.106598 -49.464878 -449.185242
vn -0.649802 0.040231 0.759038
v -353.615356 -49.488224 -450.445251
vn -0.678630 0.015854 0.734309
v -353.299896 -52.066658 -450.120026
vn -0.713122 -0.026681 0.700532
v -354.711639 -52.708904 -451.492035
vn -0.742997 0.005922 0.669269
v -354.328735 -56.601936 -451.124298
vn -0.684640 0.026505 0.728399
v -353.307861 -53.828213 -450.056793
vn -0.708927 0.023182 0.704901
v -353.248444 -55.902561 -449.943146
vn -0.620857 0.080670 0.779762
v -350.981659 -49.451576 -448.277527
vn -0.656617 0.042829 0.753007
v -352.086060 -51.129200 -449.081604
vn -0.646715 0.060671 0.760315
v -350.108521 -53.042637 -447.192719
vn -0.699397 0.061845 0.712053
v -351.924683 -57.435513 -448.580597
vn -0.680693 0.048032 0.730993
v -351.562073 -55.279469 -448.430420
vn -0.688076 0.076270 0.721619
v -350.489166 -56.901680 -447.254456
vn 0.058387 0.509546 0.858460
v -270.886230 -26.370884 -455.229065
vn -0.715797 0.060301 0.695700
v -352.338348 -59.732494 -448.792419
vn -0.739516 0.041544 0.671856
v -353.192841 -60.558147 -449.625183
vn 0.106367 0.541802 0.833749
v -272.779846 -28.274080 -453.887573
vn -0.728363 0.052678 0.683164
v -352.056000 -62.657146 -448.243225
vn -0.749748 0.034491 0.660824
v -353.401245 -62.319263 -449.794525
vn -0.695619 0.070095 0.714983
v -351.133026 -58.804405 -447.639252
vn 0.074079 0.527487 0.846327
v -272.000244 -27.509697 -454.452026
vn -0.658531 0.071954 0.749106
v -349.531067 -58.627964 -446.164429
vn -0.684072 0.061754 0.726796
v -350.182770 -60.725342 -446.575775
vn -0.698696 0.063699 0.712578
v -351.287079 -62.034344 -447.530334
vn 0.332805 0.696302 0.635928
v -256.551422 -19.815762 -463.667999
vn -0.700015 0.063007 0.711343
v -349.672577 -67.639542 -445.437378
vn -0.466089 0.199870 0.861866
v -345.218292 -49.272686 -444.416565
vn -0.588090 0.091279 0.803628
v -347.062256 -57.333000 -444.299591
vn -0.464051 0.181369 0.867042
v -344.235870 -51.432659 -443.392029
vn -0.483771 0.143037 0.863427
v -344.089722 -53.952507 -442.849365
vn -0.388371 0.255186 0.885465
v -343.765381 -47.353508 -444.205017
vn -0.442831 0.217477 0.869830
v -344.768066 -48.225010 -444.431732
vn -0.415295 0.214150 0.884121
v -342.861969 -51.049377 -442.817841
vn -0.420266 0.169782 0.891376
v -342.556488 -54.015667 -442.032837
vn -0.376325 0.252755 0.891344
v -342.050812 -48.707951 -443.051331
vn -0.332069 0.259827 0.906764
v -339.890045 -49.967869 -441.839172
vn -0.293053 0.316409 0.902222
v -338.944153 -47.194904 -442.406250
vn -0.248058 0.305501 0.919313
v -337.038818 -48.778477 -441.284851
vn -0.294307 0.276705 0.914777
v -338.441742 -49.151127 -441.586792
vn -0.309094 0.218353 0.925626
v -338.836517 -51.648609 -441.025574
vn -0.253799 0.235400 0.938175
v -337.445587 -51.634743 -440.609894
vn -0.398919 0.158475 0.903188
v -341.720886 -55.413876 -441.409912
vn -0.362603 0.167596 0.916750
v -340.544861 -56.090210 -440.792450
vn -0.368946 0.211712 0.905018
v -340.637268 -51.557892 -441.700714
vn -0.331890 0.182281 0.925539
v -339.158112 -55.297146 -440.436096
vn -0.352126 0.173317 0.919766
v -340.288544 -54.535530 -440.967194
vn -0.608179 0.075353 0.790215
v -347.111084 -59.207172 -444.143158
vn -0.631370 0.077974 0.771552
v -348.848267 -61.004429 -445.390106
vn -0.593243 0.080547 0.800984
v -346.898224 -60.833809 -443.830933
vn -0.560556 0.088238 0.823402
v -345.737305 -58.842808 -443.213440
vn 0.309227 0.681792 0.662977
v -259.297943 -19.809607 -462.312286
vn -0.533039 0.105182 0.839528
v -344.201569 -60.010632 -442.060547
vn -0.609894 0.095529 0.786705
v -347.031616 -63.376125 -443.683044
vn -0.661759 0.100037 0.743012
v -348.347046 -67.600479 -444.170502
vn 0.240310 0.650011 0.720927
v -260.955597 -21.573238 -459.950256
vn -0.574276 0.100992 0.812409
v -345.560364 -63.195805 -442.592987
vn -0.577131 0.115029 0.808510
v -345.451965 -65.293457 -442.224121
vn 0.189243 0.614283 0.766057
v -264.729340 -20.765240 -459.596527
vn -0.606668 0.118418 0.786086
v -346.853394 -66.981598 -443.054321
vn -0.579725 0.129505 0.804455
v -344.584137 -66.813766 -441.391022
vn -0.481814 0.125191 0.867284
v -343.579926 -57.391098 -442.033508
vn -0.525751 0.123133 0.841680
v -343.099396 -62.695206 -441.018951
vn -0.544173 0.141053 0.827031
v -343.464783 -65.960304 -440.766937
vn -0.545901 0.155159 0.823358
v -343.151733 -68.266937 -440.103699
vn -0.442172 0.139686 0.885986
v -342.557800 -56.614090 -441.608673
vn -0.395637 0.152752 0.905615
v -340.906036 -57.518089 -440.688385
vn -0.433139 0.142256 0.890030
v -341.325317 -60.630737 -440.394257
vn -0.397707 0.176301 0.900415
v -339.382690 -60.070042 -439.607727
vn -0.358209 0.180116 0.916103
v -338.279663 -58.484638 -439.449707
vn -0.471574 0.137325 0.871068
v -342.295044 -62.057014 -440.664795
vn 0.230006 0.637512 0.735307
v -262.703583 -19.276270 -461.415924
vn -0.442433 0.166106 0.881284
v -340.000061 -62.723190 -439.384094
vn -0.486062 0.154972 0.860074
v -341.500061 -65.333931 -439.669617
vn -0.492474 0.176802 0.852180
v -341.105408 -67.364601 -439.073486
vn -0.470059 0.185175 0.862992
v -339.670227 -65.961037 -438.566925
vn -0.793245 0.005987 0.608873
v -355.038086 -70.023628 -451.455597
vn -0.794711 -0.004806 0.606969
v -354.567871 -73.482193 -450.844604
vn -0.816586 -0.021268 0.576832
v -355.396790 -75.037277 -451.996765
vn -0.820086 -0.042662 0.570648
v -355.677795 -77.768867 -452.561371
vn -0.810003 -0.039627 0.585085
v -354.918182 -76.851791 -451.411255
vn -0.775484 0.017064 0.631137
v -354.603119 -67.570732 -450.958191
vn -0.775118 0.010424 0.631730
v -353.197052 -71.822067 -449.164429
vn -0.777364 -0.001062 0.629051
v -353.448181 -75.170944 -449.411285
vn -0.759411 0.015507 0.650426
v -352.183044 -71.603149 -447.941772
vn -0.739237 0.025011 0.672981
v -350.417480 -72.100006 -445.950867
vn -0.697134 0.059007 0.714509
v -348.378418 -69.478790 -443.987335
vn -0.718844 0.041036 0.693959
v -350.085693 -69.858429 -445.709076
vn -0.754739 0.008228 0.655974
v -351.313446 -75.803185 -446.861969
vn -0.741784 0.011976 0.670532
v -350.543243 -74.776283 -446.002869
vn -0.730445 0.006193 0.682944
v -349.555054 -76.393890 -444.912109
vn -0.780959 -0.110594 0.614714
v -352.929413 -84.810791 -449.472809
vn -0.768632 -0.015680 0.639499
v -351.477570 -78.254150 -447.047974
vn -0.788784 -0.042908 0.613171
v -352.374725 -80.358795 -448.282501
vn -0.741399 -0.008766 0.671008
v -350.123230 -78.652596 -445.528351
vn -0.763620 -0.099654 0.637929
v -351.545319 -84.564919 -447.748932
vn -0.766818 -0.116414 0.631220
v -351.001953 -86.313766 -447.378815
vn -0.781583 -0.137952 0.608357
v -352.349152 -87.310219 -449.261444
vn -0.749746 -0.103803 0.653533
v -349.762604 -84.937996 -445.674408
vn -0.661592 0.078859 0.745706
v -347.417175 -69.842567 -443.041504
vn -0.703781 0.040852 0.709241
v -348.351196 -71.939590 -443.793915
vn -0.619516 0.125431 0.774898
v -347.160858 -68.709999 -442.980804
vn -0.668318 0.049362 0.742236
v -347.268738 -72.107224 -442.753632
vn -0.589246 0.134350 0.796705
v -344.998169 -68.439949 -441.430298
vn -0.619293 0.094018 0.779511
v -346.750244 -69.920975 -442.475616
vn -0.627820 0.066454 0.775517
v -346.016174 -72.086105 -441.679260
vn -0.722282 0.023174 0.691211
v -349.010254 -73.847214 -444.373352
vn -0.683386 0.031421 0.729381
v -347.210175 -75.847633 -442.489349
vn -0.645551 0.048403 0.762181
v -346.143127 -74.494415 -441.616272
vn -0.700616 0.001137 0.713537
v -347.142975 -77.566666 -442.374969
vn -0.574158 0.138914 0.806874
v -343.413757 -69.602684 -440.048798
vn -0.597655 0.105025 0.794845
v -345.099854 -70.982941 -441.091583
vn -0.573485 0.117654 0.810724
v -341.825836 -72.114258 -438.509796
vn -0.524658 0.171573 0.833845
v -341.875732 -70.067963 -438.937286
vn -0.610590 0.081024 0.787791
v -344.328308 -73.482193 -440.239075
vn -0.607287 0.103361 0.787730
v -342.745300 -74.141678 -438.953644
vn -0.628916 0.071435 0.774184
v -343.401917 -76.070366 -439.238007
vn -0.573897 0.123416 0.809575
v -341.677368 -73.772636 -438.201935
vn -0.617024 0.081628 0.782700
v -341.809082 -76.090637 -437.919586
vn -0.491352 0.193406 0.849216
v -340.113739 -69.440948 -438.029877
vn -0.724358 -0.021425 0.689091
v -348.705383 -79.228073 -443.990845
vn -0.700673 -0.022086 0.713141
v -347.418549 -79.802673 -442.716003
vn -0.668412 0.012878 0.743680
v -346.038330 -77.566666 -441.385681
vn -0.680793 0.004477 0.732463
v -346.074860 -78.982079 -441.403503
vn -0.726155 -0.104754 0.679503
v -348.270569 -86.417252 -444.232361
vn -0.732869 -0.136878 0.666458
v -348.363556 -89.102303 -444.797119
vn -0.714710 -0.139216 0.685426
v -346.600647 -89.055649 -442.954254
vn -0.707493 -0.082207 0.701923
v -346.622559 -84.302589 -442.223328
vn -0.663335 -0.054811 0.746312
v -344.310608 -83.378204 -439.937866
vn -0.714427 -0.110115 0.690992
v -346.248657 -87.070129 -442.221893
vn -0.662562 -0.027278 0.748511
v -344.320679 -81.060715 -439.790070
vn -0.649923 0.036635 0.759117
v -344.427917 -78.252487 -439.960693
vn -0.641843 0.009388 0.766779
v -343.786469 -79.790718 -439.316528
vn -0.628291 -0.021104 0.777692
v -342.072357 -80.656998 -437.963776
vn -0.635329 -0.034091 0.771488
v -342.898438 -82.581253 -438.692017
vn -0.665016 -0.077050 0.742844
v -344.352936 -85.083954 -440.147308
vn 0.151747 0.573800 0.804814
v -266.576324 -21.827599 -458.412415
vn -0.630804 -0.100077 0.769461
v -343.542236 -87.178833 -439.672729
vn -0.645030 -0.057813 0.761967
v -343.237610 -83.458832 -439.013550
vn -0.629464 -0.073045 0.773588
v -342.185791 -84.182793 -438.205109
vn -0.193573 0.300499 0.933932
v -336.023041 -48.791714 -441.040710
vn -0.246512 0.219671 0.943916
v -336.318176 -53.733833 -439.830933
vn -0.300243 0.200588 0.932534
v -337.331268 -55.141441 -439.830109
vn -0.328150 0.200161 0.923176
v -337.087616 -58.951302 -438.915924
vn -0.295109 0.242724 0.924119
v -335.049072 -58.213226 -438.376648
vn -0.400079 0.216553 0.890529
v -337.750671 -62.579918 -438.357117
vn -0.360308 0.216579 0.907343
v -337.889252 -60.812145 -438.820953
vn -0.378367 0.257235 0.889196
v -336.117950 -61.754509 -437.842438
vn -0.317886 0.276084 0.907043
v -333.311066 -59.001125 -437.569946
vn -0.358765 0.282928 0.889516
v -334.852905 -60.736450 -437.644287
vn -0.363117 0.283424 0.887590
v -334.353516 -61.880947 -437.057709
vn -0.435155 0.195525 0.878869
v -338.588043 -64.013321 -438.417999
vn -0.457752 0.204225 0.865307
v -337.747437 -67.147583 -437.235535
vn 0.186521 0.595517 0.781390
v -266.758301 -19.409584 -460.138184
vn -0.387728 0.267490 0.882109
v -334.915222 -63.391792 -436.826294
vn -0.431550 0.232673 0.871567
v -337.047668 -63.820297 -437.707733
vn -0.385115 0.234303 0.892630
v -334.907166 -65.500938 -436.152374
vn -0.431497 0.201106 0.879413
v -335.415222 -65.911438 -436.295288
vn -0.444294 0.196132 0.874148
v -336.950073 -68.751610 -436.454346
vn -0.594616 0.048955 0.802518
v -340.365967 -77.468819 -436.682770
vn -0.466337 0.195053 0.862835
v -338.135406 -71.150291 -436.524200
vn -0.516270 0.161073 0.841143
v -340.278687 -72.107224 -437.505219
vn 0.133459 0.562726 0.815799
v -270.161407 -19.168837 -459.599060
vn -0.418614 0.190698 0.887917
v -336.675903 -72.599594 -435.446411
vn -0.395702 0.193788 0.897700
v -334.833221 -69.494087 -435.278778
vn 0.079871 0.488300 0.869013
v -272.988403 -23.985296 -456.415039
vn -0.415639 0.192082 0.889016
v -336.213226 -69.671921 -435.889008
vn -0.380940 0.180322 0.906846
v -334.075684 -71.672623 -434.494019
vn 0.111349 0.531354 0.839800
v -269.664154 -21.727184 -457.943207
vn -0.530780 0.150490 0.834042
v -340.131439 -73.827866 -437.122681
vn -0.469308 0.170261 0.866465
v -337.747162 -74.316330 -435.619202
vn 0.094540 0.526407 0.844960
v -271.583649 -20.758942 -458.332581
vn -0.419999 0.149757 0.895083
v -336.634521 -74.857574 -434.965698
vn -0.474392 0.120725 0.871996
v -338.857300 -76.717407 -435.791840
vn -0.393256 0.079443 0.915991
v -336.486115 -77.711784 -434.518768
vn -0.375125 0.150524 0.914671
v -335.683960 -75.303299 -434.476868
vn -0.347806 0.184880 0.919157
v -333.057068 -70.636658 -434.300507
vn -0.329164 0.155030 0.931460
v -333.135010 -72.533112 -433.981049
vn -0.286978 0.125064 0.949738
v -332.889557 -73.724838 -433.723389
vn -0.325797 0.112417 0.938733
v -334.827850 -75.986115 -434.052612
vn -0.310072 0.068825 0.948219
v -334.893341 -77.202682 -433.962494
vn -0.264613 0.038940 0.963568
v -333.633118 -77.734375 -433.550903
vn -0.258852 0.087069 0.961985
v -332.769714 -75.338776 -433.505798
vn -0.622707 0.008896 0.782405
v -341.694000 -79.608734 -437.634094
vn -0.614554 -0.039000 0.787910
v -341.187225 -82.783463 -437.299103
vn -0.571698 -0.008950 0.820415
v -340.295776 -80.489357 -436.544617
vn -0.581866 -0.087144 0.808602
v -340.591034 -84.651611 -437.018646
vn -0.551608 0.093596 0.828835
v -339.683319 -77.059906 -436.237274
vn -0.521378 -0.045696 0.852101
v -339.121613 -81.535240 -435.812225
vn -0.488029 0.029465 0.872330
v -338.740448 -79.173691 -435.543060
vn -0.449896 -0.011024 0.893013
v -338.158386 -80.195274 -435.226105
vn -0.449327 -0.047710 0.892093
v -338.074371 -81.876259 -435.236389
vn -0.579856 -0.117099 0.806260
v -340.207397 -87.312767 -437.117676
vn -0.523049 -0.099987 0.846417
v -339.434174 -85.249733 -436.323120
vn -0.501470 -0.113737 0.857667
v -338.273376 -88.728180 -436.104401
vn -0.469897 -0.084397 0.878677
v -338.438507 -83.990448 -435.605316
vn -0.465078 -0.096312 0.880015
v -337.769043 -86.089417 -435.490845
vn -0.409304 -0.062859 0.910230
v -337.354370 -82.769806 -434.956879
vn -0.480578 -0.106748 0.870431
v -337.553986 -88.580414 -435.675293
vn -0.428893 -0.056257 0.901602
v -334.959442 -87.723442 -434.247223
vn -0.464498 -0.085918 0.881396
v -336.072662 -88.767967 -434.902863
vn -0.398606 0.017837 0.916949
v -336.550110 -78.930840 -434.489166
vn -0.386392 -0.027579 0.921922
v -336.627930 -80.544357 -434.545441
vn -0.343408 -0.040191 0.938326
v -335.761017 -82.489876 -434.280396
vn -0.323456 0.007915 0.946210
v -335.111298 -79.303650 -433.938416
vn -0.277943 -0.007310 0.960570
v -333.879272 -80.175278 -433.588806
vn -0.276100 0.017935 0.960962
v -332.023071 -81.327606 -433.078217
vn -0.317262 0.008204 0.948303
v -333.085968 -82.628105 -433.394104
vn -0.404287 -0.062879 0.912468
v -335.943146 -85.635170 -434.563782
vn -0.358758 -0.020009 0.933216
v -334.036163 -84.126144 -433.732605
vn -0.392036 -0.027099 0.919551
v -334.413269 -86.180443 -433.928894
vn -0.413304 -0.017022 0.910434
v -333.412567 -87.959808 -433.554291
vn -0.376035 0.015878 0.926469
v -332.048126 -85.798828 -432.954193
vn -0.405268 0.008343 0.914160
v -332.394928 -87.959808 -433.117645
vn -0.123487 0.303719 0.944725
v -334.388458 -48.703506 -440.789093
vn -0.138741 0.353829 0.924963
v -334.207642 -46.335865 -441.615082
vn -0.190448 0.252125 0.948769
v -335.259216 -52.004921 -439.999542
vn -0.061432 0.312531 0.947919
v -332.356628 -49.003983 -440.517151
vn -0.007009 0.319680 0.947500
v -331.079956 -49.009289 -440.467438
vn -0.042752 0.321111 0.946076
v -331.614502 -50.853672 -439.879120
vn 0.007162 0.336113 0.941794
v -329.978851 -50.084232 -440.119690
vn -0.130749 0.282726 0.950248
v -333.899475 -51.092728 -440.027008
vn -0.213451 0.254668 0.943177
v -334.113922 -55.072861 -438.994904
vn -0.257387 0.246994 0.934209
v -335.681274 -56.184769 -439.086578
vn -0.263128 0.298919 0.917285
v -332.830292 -57.944805 -437.773773
vn -0.229184 0.294901 0.927636
v -333.510498 -55.986305 -438.576935
vn -0.165022 0.273510 0.947608
v -333.007599 -53.681175 -439.140472
vn -0.182177 0.307202 0.934044
v -332.205566 -55.391670 -438.477936
vn -0.105679 0.303111 0.947077
v -332.550812 -51.863300 -439.614380
vn -0.056137 0.344197 0.937218
v -330.396332 -52.776173 -439.104340
vn -0.127813 0.310739 0.941863
v -331.419983 -54.276714 -438.700989
vn -0.145858 0.355157 0.923357
v -330.375702 -55.530254 -438.124115
vn -0.095399 0.351716 0.931233
v -329.775787 -54.351234 -438.488403
vn 0.066319 0.333723 0.940336
v -328.745392 -48.334923 -440.747589
vn 0.055567 0.343155 0.937634
v -328.698547 -49.835102 -440.242676
vn 0.057830 0.395124 0.916806
v -327.919067 -50.759617 -439.946106
vn 0.098791 0.361100 0.927279
v -327.343231 -49.996815 -440.310455
vn 0.008562 0.379604 0.925109
v -329.321045 -51.338402 -439.654327
vn -0.174506 0.427079 0.887215
v -328.091827 -55.126678 -437.977020
vn 0.009152 0.461721 0.886978
v -325.696838 -50.156281 -440.386047
vn -0.069284 0.543512 0.836537
v -326.084625 -51.394398 -439.626587
vn -0.172153 0.552927 0.815252
v -325.596252 -52.265408 -439.005707
vn -0.127721 0.553855 0.822759
v -324.442932 -50.206337 -440.262756
vn -0.069275 0.400240 0.913788
v -328.319641 -52.972061 -438.928009
vn -0.038576 0.476403 0.878381
v -327.437164 -51.914597 -439.401215
vn -0.176359 0.478712 0.860077
v -326.391205 -53.413292 -438.464630
vn -0.282892 0.458318 0.842566
v -327.590485 -56.647903 -436.972412
vn -0.282101 0.501568 0.817831
v -326.330231 -55.198994 -437.402374
vn -0.290926 0.533249 0.794360
v -325.051331 -53.526508 -438.008148
vn -0.294887 0.583656 0.756563
v -324.136017 -52.316441 -438.510254
vn -0.367988 0.509886 0.777561
v -325.781097 -56.252178 -436.464478
vn -0.365322 0.580076 0.728046
v -323.517395 -52.919415 -437.751831
vn -0.377215 0.599192 0.706172
v -322.082336 -53.294689 -436.684998
vn -0.402030 0.539875 0.739532
v -323.960388 -55.364120 -436.156891
vn -0.340911 0.285782 0.895605
v -332.655823 -61.712475 -436.438416
vn -0.346044 0.262063 0.900875
v -333.956665 -64.584671 -436.025452
vn -0.283103 0.336246 0.898216
v -330.770386 -60.705753 -436.165588
vn -0.310152 0.303005 0.901107
v -331.290710 -61.979748 -435.879791
vn -0.206862 0.411452 0.887646
v -329.803864 -56.899731 -437.432678
vn -0.224407 0.352327 0.908574
v -330.791626 -57.727646 -437.321838
vn -0.278299 0.365759 0.888128
v -329.825134 -59.538822 -436.330200
vn -0.249646 0.394984 0.884118
v -329.102509 -57.726147 -436.877502
vn -0.314809 0.346744 0.883552
v -329.046875 -61.295444 -435.343567
vn -0.314391 0.397491 0.862067
v -328.213928 -58.583740 -436.200989
vn -0.354327 0.356548 0.864480
v -327.715454 -60.562538 -435.153656
vn -0.335978 0.228832 0.913649
v -332.932648 -65.506836 -435.430084
vn -0.373112 0.200850 0.905785
v -334.142548 -67.570923 -435.404388
vn -0.329231 0.267345 0.905612
v -331.895569 -64.218536 -435.408539
vn -0.344649 0.230130 0.910086
v -331.261627 -66.283821 -434.588959
vn -0.326098 0.203302 0.923217
v -329.302979 -66.244598 -433.872955
vn -0.304838 0.173334 0.936498
v -329.971405 -68.037430 -433.735413
vn -0.362614 0.437470 0.822880
v -326.491486 -57.526100 -436.049774
vn -0.363059 0.390911 0.845799
v -327.114441 -58.909626 -435.606659
vn -0.396697 0.388811 0.831539
v -325.525116 -58.920116 -434.890808
vn -0.408877 0.430587 0.804621
v -324.102905 -57.383354 -434.941956
vn 0.109510 0.407946 0.906415
v -324.791473 -47.881401 -441.465363
vn -0.008111 0.493508 0.869703
v -323.540405 -48.146896 -441.399231
vn -0.034226 0.518741 0.854246
v -322.185333 -46.507729 -442.375183
vn -0.114865 0.549674 0.827444
v -322.759949 -48.168678 -441.338135
vn -0.203011 0.588883 0.782306
v -322.418457 -48.276100 -441.185059
vn -0.261076 0.611778 0.746704
v -323.876678 -51.260071 -439.271118
vn -0.258357 0.622991 0.738332
v -321.853302 -48.804920 -440.602844
vn -0.294502 0.614694 0.731724
v -319.719727 -47.320957 -441.115662
vn -0.328574 0.629248 0.704334
v -322.095428 -51.656563 -438.177917
vn -0.372050 0.631965 0.679852
v -320.138733 -52.406311 -436.450256
vn -0.364358 0.520012 0.772548
v -318.678131 -46.835880 -441.043060
vn -0.343932 0.612102 0.712069
v -317.554504 -47.572567 -439.960175
vn -0.401730 0.452611 0.796088
v -317.128723 -46.918869 -440.223236
vn -0.405396 0.514143 0.755852
v -322.518982 -55.542336 -435.263214
vn -0.402602 0.549212 0.732310
v -321.796844 -54.268703 -435.739716
vn -0.422275 0.476004 0.771430
v -321.178650 -56.369846 -434.017517
vn -0.325908 0.230146 0.916961
v -326.750061 -64.875954 -433.270020
vn -0.290569 0.159594 0.943451
v -327.582336 -66.607338 -433.221130
vn -0.258720 0.124146 0.957941
v -326.012054 -65.636787 -432.902527
vn -0.201665 0.067630 0.977117
v -326.695496 -67.371635 -432.893829
vn -0.387608 0.343383 0.855481
v -326.189240 -60.544022 -434.483368
vn -0.409314 0.342496 0.845671
v -323.723694 -59.555775 -433.736206
vn -0.394231 0.292536 0.871209
v -323.951782 -60.782642 -433.388153
vn -0.426224 0.371472 0.824828
v -322.973755 -58.703503 -433.723358
vn -0.450338 0.419260 0.788300
v -321.081635 -57.689041 -433.211151
vn -0.488485 0.352297 0.798291
v -320.760101 -58.972038 -432.388153
vn -0.445696 0.295652 0.844953
v -322.616333 -60.160049 -432.946198
vn -0.395839 0.198481 0.896614
v -322.837860 -62.173706 -432.475861
vn -0.491890 0.290268 0.820846
v -321.154358 -60.420151 -432.040375
vn -0.499195 0.223365 0.837205
v -321.489929 -61.490498 -431.915985
vn -0.360370 0.259885 0.895876
v -325.541443 -62.883099 -433.405426
vn -0.309577 0.186203 0.932465
v -324.587921 -63.962467 -432.771820
vn -0.192254 -0.001887 0.981343
v -324.223053 -65.636787 -432.508942
vn -0.121729 -0.007012 0.992539
v -324.679016 -66.607338 -432.594635
vn -0.370125 0.079901 0.925539
v -322.946136 -63.950947 -432.225342
vn -0.272451 0.092571 0.957706
v -323.976318 -64.470795 -432.508911
vn -0.291205 -0.027257 0.956272
v -322.942963 -65.373398 -432.204620
vn -0.469195 0.110746 0.876123
v -321.879547 -62.906723 -431.855591
vn -0.400415 -0.049514 0.914995
v -321.265747 -64.370552 -431.487823
vn -0.318432 -0.208765 0.924672
v -320.253052 -64.974457 -431.164246
vn -0.239476 -0.171829 0.955576
v -322.528351 -66.337822 -432.195251
vn -0.164351 -0.352192 0.921385
v -321.795166 -66.951630 -432.172577
vn -0.206656 -0.344426 0.915786
v -320.268158 -65.892761 -431.441406
vn -0.536494 0.270432 0.799400
v -320.066895 -60.777607 -431.212128
vn -0.525346 0.165644 0.834610
v -320.080994 -61.679897 -430.958466
vn -0.474555 0.023011 0.879925
v -320.079651 -62.886841 -430.836853
vn -0.370913 -0.150256 0.916432
v -319.418060 -63.497692 -430.537872
vn -0.241828 -0.319093 0.916351
v -318.975555 -64.640930 -430.669586
vn -0.096593 -0.478012 0.873026
v -319.824310 -66.896194 -431.839386
vn -0.404356 0.583887 0.703969
v -319.481506 -53.790157 -434.843475
vn -0.425949 0.518957 0.741115
v -319.349640 -54.825424 -433.987762
vn -0.471521 0.487378 0.734936
v -319.030487 -56.324196 -432.759521
vn -0.340462 0.672441 0.657198
v -317.808533 -48.486473 -439.154663
vn -0.435376 0.458498 0.774744
v -314.768860 -46.869438 -439.089874
vn -0.363870 0.691416 0.624134
v -315.813141 -49.170727 -437.317841
vn -0.424812 0.660295 0.619310
v -312.697937 -47.817024 -436.740845
vn -0.398081 0.651838 0.645476
v -314.686035 -47.561375 -438.454102
vn -0.442264 0.578762 0.685155
v -312.098877 -46.830536 -437.324402
vn -0.490403 0.538872 0.684925
v -316.626465 -55.356628 -431.840240
vn -0.501651 0.502199 0.704373
v -315.548126 -56.257328 -430.270386
vn -0.493879 0.553404 0.670692
v -314.453583 -55.137230 -430.347229
vn -0.425615 0.508826 0.748297
v -313.613342 -55.220058 -429.706665
vn -0.367841 0.663909 0.651090
v -309.885437 -47.395046 -435.361725
vn -0.393391 0.613366 0.684855
v -309.903412 -46.606556 -436.169556
vn -0.306365 0.693994 0.651547
v -308.979431 -47.474884 -434.809692
vn -0.332623 0.715510 0.614334
v -309.778687 -49.165604 -433.398346
vn -0.440137 0.639616 0.630214
v -311.737732 -52.591328 -430.718170
vn -0.444458 0.573768 0.687930
v -313.031586 -54.168957 -430.142975
vn -0.511655 0.413965 0.752889
v -319.132324 -58.084156 -431.776794
vn -0.505459 0.295476 0.810682
v -318.335175 -59.719673 -430.371887
vn -0.512684 0.355798 0.781385
v -316.828491 -58.355808 -429.969513
vn -0.524289 0.461697 0.715512
v -317.239075 -57.006966 -431.056671
vn -0.497496 0.413638 0.762497
v -315.814026 -57.211327 -429.878418
vn -0.457976 0.319327 0.829631
v -315.775940 -58.176529 -429.398865
vn -0.442580 0.212910 0.871087
v -316.065094 -59.323658 -429.226624
vn -0.475377 0.139720 0.868617
v -318.674225 -60.946594 -430.190277
vn -0.403717 0.103495 0.909011
v -317.234894 -60.646744 -429.566437
vn -0.345187 -0.041881 0.937599
v -315.985535 -60.859398 -429.057892
vn -0.342811 -0.041114 0.938504
v -317.584503 -61.889641 -429.665375
vn -0.114891 -0.458674 0.881146
v -317.255035 -67.054527 -431.771210
vn -0.362998 -0.072176 0.928990
v -318.321716 -62.485161 -429.942902
vn -0.262917 -0.262804 0.928337
v -317.858307 -63.384769 -429.972351
vn -0.177655 -0.419021 0.890427
v -316.715485 -64.259476 -430.016418
vn -0.261684 -0.221279 0.939445
v -315.885590 -62.775627 -429.292480
vn -0.245726 -0.318083 0.915665
v -314.526794 -62.698135 -428.902893
vn -0.213441 -0.343506 0.914575
v -316.234528 -63.676826 -429.679504
vn -0.118747 -0.483769 0.867103
v -317.294739 -65.325424 -430.688843
vn -0.104073 -0.528193 0.842722
v -315.105774 -65.264061 -430.363251
vn -0.141636 -0.477352 0.867222
v -316.002258 -66.365295 -431.223938
vn -0.228625 -0.307964 0.923520
v -316.010193 -66.910271 -431.535889
vn -0.249510 -0.176912 0.952075
v -314.074432 -66.203384 -430.837555
vn -0.420753 0.061897 0.905061
v -314.567413 -66.936020 -431.104004
vn -0.145301 -0.405254 0.902583
v -313.881561 -65.868172 -430.661682
vn -0.341755 0.204549 0.917259
v -331.526794 -67.681770 -434.363037
vn -0.291839 0.147628 0.945006
v -331.548431 -71.224556 -433.683105
vn -0.229102 0.112834 0.966841
v -330.323578 -71.336205 -433.309143
vn -0.169543 0.074823 0.982678
v -329.916870 -72.515144 -433.118439
vn -0.243061 0.106906 0.964102
v -327.783508 -68.073967 -433.067688
vn -0.242496 0.104353 0.964524
v -331.484772 -73.482033 -433.362061
vn -0.148369 0.071529 0.986342
v -329.408386 -74.444832 -432.907471
vn -0.195962 0.072588 0.977921
v -331.233124 -75.006210 -433.169403
vn -0.183752 0.081837 0.979560
v -329.662018 -77.121819 -432.755402
vn -0.219918 0.055041 0.973964
v -332.411957 -77.942886 -433.230835
vn -0.245152 0.025562 0.969148
v -331.889984 -79.305595 -433.070007
vn -0.233549 0.079215 0.969113
v -329.873230 -79.052567 -432.627625
vn -0.277404 0.063364 0.958662
v -330.346313 -80.680557 -432.625122
vn -0.315198 0.058329 0.947232
v -330.707581 -82.095978 -432.645630
vn -0.333250 0.097900 0.937742
v -329.729736 -81.651131 -432.347321
vn -0.368335 0.067504 0.927239
v -330.689636 -84.569801 -432.475189
vn -0.358500 0.083449 0.929792
v -329.944611 -83.106979 -432.293884
vn -0.402457 0.042851 0.914436
v -331.408112 -85.602440 -432.685974
vn -0.132227 0.033167 0.990665
v -327.511902 -69.731766 -432.924469
vn -0.104572 0.063341 0.992498
v -328.300629 -72.313965 -432.920624
vn -0.057420 0.040467 0.997530
v -327.113922 -71.453636 -432.863800
vn 0.039528 -0.006004 0.999200
v -326.271057 -70.974899 -432.850769
vn -0.140367 0.124804 0.982202
v -327.038300 -74.434952 -432.607361
vn -0.016898 0.086346 0.996122
v -326.804718 -72.670799 -432.773590
vn -0.096273 0.210630 0.972814
v -326.109955 -74.205292 -432.526001
vn -0.160212 0.098981 0.982107
v -328.492065 -76.397980 -432.628448
vn -0.249784 0.218590 0.943306
v -326.068085 -75.736351 -432.208557
vn -0.324752 0.224950 0.918659
v -325.893677 -77.271828 -431.767975
vn -0.060910 -0.070021 0.995684
v -324.583832 -67.933342 -432.600189
vn 0.053701 -0.195847 0.979163
v -324.235870 -68.959824 -432.749329
vn 0.022253 -0.101348 0.994602
v -325.679504 -69.279060 -432.743622
vn 0.177258 -0.222397 0.958707
v -324.491852 -69.991196 -432.961884
vn 0.333409 -0.261837 0.905693
v -324.341278 -70.545715 -433.182190
vn 0.155225 0.117920 0.980816
v -325.370148 -72.144318 -432.985626
vn 0.251594 -0.106592 0.961945
v -325.285950 -71.459961 -433.003510
vn 0.254136 0.132386 0.958065
v -323.450653 -71.421364 -433.696930
vn 0.280558 -0.255616 0.925174
v -322.990356 -70.770882 -433.806396
vn 0.000513 0.444759 0.895650
v -322.805847 -71.614609 -433.783661
vn -0.062987 -0.142467 0.987793
v -323.637390 -67.714508 -432.512604
vn 0.140153 -0.365903 0.920039
v -323.136353 -69.105301 -432.919800
vn -0.062743 -0.315036 0.947003
v -322.020294 -67.666046 -432.424377
vn 0.162573 -0.533268 0.830178
v -321.865265 -69.240486 -433.270874
vn -0.000988 -0.500423 0.865780
v -320.633606 -69.255676 -433.439087
vn 0.060584 -0.512161 0.856750
v -321.353119 -68.327339 -432.724182
vn -0.045902 -0.526102 0.849182
v -320.019897 -67.783302 -432.367462
vn -0.465974 0.692603 0.550609
v -321.660797 -72.064842 -432.534424
vn 0.094004 -0.323894 0.941412
v -321.672791 -70.196739 -433.939056
vn 0.010835 0.022767 0.999682
v -321.885071 -70.798096 -434.132080
vn -0.199971 -0.111328 0.973457
v -320.985352 -70.166100 -434.004913
vn -0.482729 0.597680 0.640118
v -320.618927 -70.802856 -433.388855
vn -0.386212 0.508511 0.769582
v -321.188385 -70.865059 -433.918121
vn -0.520718 0.690628 0.501881
v -320.583160 -71.795746 -431.805237
vn -0.006196 0.349823 0.936795
v -325.175842 -73.113480 -432.740204
vn -0.230535 0.356444 0.905429
v -324.817780 -74.209953 -432.286713
vn -0.068116 0.506410 0.859599
v -324.501587 -73.162140 -432.699371
vn -0.323994 0.551634 0.768589
v -323.481903 -73.373268 -432.336639
vn -0.312929 0.685521 0.657371
v -322.946899 -72.575409 -432.838043
vn -0.426378 0.415060 0.803695
v -323.501831 -74.341034 -431.708130
vn -0.401575 0.276989 0.872934
v -324.301056 -75.661430 -431.567200
vn -0.467748 0.214973 0.857321
v -323.097687 -77.060883 -430.506165
vn -0.391235 0.216036 0.894575
v -324.964966 -78.370193 -431.117798
vn -0.498832 0.263446 0.825690
v -321.887299 -75.643204 -430.172577
vn -0.431343 0.625257 0.650382
v -322.402313 -72.931160 -432.112579
vn -0.517960 0.589238 0.620093
v -321.528168 -72.767288 -431.611267
vn -0.479295 0.491151 0.727356
v -322.385681 -73.955185 -431.286011
vn -0.601397 0.661008 0.448766
v -319.468933 -71.219040 -431.359558
vn -0.544783 0.477266 0.689513
v -320.504425 -73.410301 -430.274109
vn -0.572923 0.551122 0.606650
v -319.913940 -72.332977 -430.569061
vn -0.486880 0.160366 0.858621
v -321.144073 -76.336227 -429.577271
vn -0.457947 0.095619 0.883822
v -320.505798 -77.944283 -428.995300
vn -0.578537 0.453780 0.677775
v -317.315857 -72.104156 -428.338043
vn -0.504086 0.096130 0.858287
v -319.407959 -75.988411 -428.611481
vn -0.526664 0.176947 0.831453
v -319.895355 -75.388252 -428.996216
vn -0.462863 0.034554 0.885756
v -318.040710 -76.636536 -427.790833
vn -0.231195 0.126224 0.964685
v -328.960663 -78.254150 -432.486694
vn -0.295970 0.115631 0.948173
v -328.822052 -80.308327 -432.199463
vn -0.349124 0.140322 0.926511
v -328.639038 -81.165848 -432.001587
vn -0.366750 0.112663 0.923473
v -328.226807 -82.304337 -431.698059
vn -0.240061 0.166240 0.956418
v -327.686737 -76.944344 -432.403015
vn -0.316620 0.177638 0.931771
v -327.418762 -78.519707 -432.008148
vn -0.366110 0.166687 0.915521
v -327.029114 -80.435455 -431.483856
vn -0.368833 0.125687 0.920959
v -325.461975 -81.664177 -430.624023
vn -0.379062 0.086452 0.921324
v -328.287079 -85.085663 -431.415771
vn -0.392437 0.059624 0.917844
v -328.730804 -87.348274 -431.433472
vn -0.361763 0.088823 0.928029
v -326.130127 -84.320557 -430.622040
vn -0.375090 0.093159 0.922295
v -325.822388 -86.915642 -430.255310
vn -0.404060 0.075179 0.911638
v -327.373291 -88.525978 -430.773560
vn -0.433227 0.152927 0.888216
v -322.756836 -78.286545 -430.053345
vn -0.382276 0.162575 0.909634
v -324.320496 -80.004929 -430.474304
vn -0.399662 0.118041 0.909031
v -322.701721 -79.929092 -429.794617
vn -0.417480 0.077813 0.905348
v -320.453217 -79.224365 -428.828705
vn -0.366785 0.112525 0.923475
v -323.687012 -82.176971 -429.884216
vn -0.376148 0.074145 0.923588
v -320.560638 -80.949661 -428.750641
vn -0.355135 0.078354 0.931525
v -322.486206 -83.568275 -429.291504
vn -0.416858 0.019327 0.908766
v -318.066681 -78.010864 -427.771454
vn -0.350025 0.012925 0.936651
v -318.737366 -80.450745 -428.042633
vn -0.335924 0.060154 0.939966
v -319.385834 -82.803841 -428.196136
vn -0.355495 0.092603 0.930080
v -324.570435 -85.635681 -429.906830
vn -0.363925 0.122919 0.923282
v -323.930328 -86.888565 -429.517792
vn -0.351298 0.110311 0.929743
v -321.658508 -85.653160 -428.799774
vn -0.372457 0.148699 0.916059
v -322.837738 -87.555992 -428.975677
vn -0.313384 0.095228 0.944840
v -318.397552 -84.037102 -427.765808
vn -0.331148 0.167754 0.928547
v -317.996643 -86.027733 -427.365387
vn 0.008265 -0.336997 0.941469
v -319.893219 -69.385612 -433.539642
vn -0.400463 0.020893 0.916075
v -319.206665 -69.400063 -433.741180
vn -0.365424 -0.429993 0.825573
v -318.898773 -68.860580 -433.125671
vn -0.314970 0.116824 0.941884
v -320.236053 -70.166100 -433.705322
vn -0.459707 0.585220 0.667972
v -319.449219 -70.124275 -433.307709
vn -0.746029 0.421094 0.515869
v -318.408997 -69.561440 -432.508789
vn -0.178672 -0.450288 0.874824
v -318.486298 -68.190224 -432.515228
vn -0.386516 -0.049059 0.920977
v -317.772797 -68.285164 -432.423676
vn -0.600371 0.150434 0.785445
v -318.154755 -68.835312 -432.603119
vn -0.640819 0.600959 0.477702
v -318.166138 -69.643852 -431.902008
vn -0.313262 -0.091892 0.945210
v -316.808319 -67.577911 -431.897980
vn -0.567876 0.522748 0.635808
v -316.946350 -68.844475 -431.560791
vn -0.580303 0.628338 0.518112
v -318.470856 -70.830460 -430.641510
vn -0.441129 0.248872 0.862246
v -315.598724 -67.586517 -431.472107
vn -0.531062 0.508227 0.677996
v -316.028900 -68.213570 -431.381012
vn -0.575919 0.648960 0.497160
v -316.939484 -69.636551 -430.478882
vn -0.577660 0.561078 0.592875
v -317.164825 -71.086708 -429.039246
vn -0.558609 0.435157 0.706112
v -316.564941 -71.959946 -427.825256
vn -0.530630 0.626605 0.570788
v -314.905792 -67.837196 -430.648071
vn 0.649931 0.538482 0.536308
v -294.688568 -19.015558 -447.153809
vn 0.626387 0.580880 0.519824
v -296.025085 -18.992790 -445.584656
vn 0.665240 0.550678 0.504192
v -295.004395 -20.262602 -445.460602
vn 0.695216 0.540062 0.474350
v -294.265137 -21.328325 -445.292603
vn 0.690750 0.503125 0.519355
v -292.470551 -22.312449 -446.800629
vn 0.711374 0.526725 0.465304
v -293.795990 -22.418480 -444.778931
vn 0.736342 0.502378 0.453228
v -292.015137 -24.360844 -445.419983
vn 0.753447 0.546160 0.366097
v -292.741028 -24.544258 -443.877686
vn 0.767992 0.471638 0.433297
v -290.336548 -26.867912 -445.638458
vn 0.509930 0.680870 0.525726
v -312.178162 -41.201740 -441.080658
vn 0.343672 0.745572 0.570974
v -311.948029 -42.211899 -439.869568
vn 0.093845 0.714359 0.693458
v -311.300934 -42.929737 -439.232574
vn -0.109467 0.757836 0.643196
v -310.623657 -42.966049 -439.212952
vn -0.100713 0.797206 0.595247
v -310.548615 -42.428520 -439.930939
vn -0.535861 0.617195 0.576128
v -309.331268 -41.855980 -439.844086
vn -0.129939 0.649528 0.749153
v -310.353485 -43.480709 -438.641357
vn -0.323464 0.679287 0.658741
v -309.694214 -42.856384 -438.988922
vn -0.301537 0.562520 0.769836
v -309.668274 -44.018471 -437.942871
vn -0.426588 0.562974 0.707872
v -308.705048 -42.518406 -438.666595
vn -0.328053 0.450593 0.830269
v -310.819672 -45.376110 -437.536102
vn -0.615335 0.158387 0.772189
v -306.428040 -40.402039 -437.941650
vn -0.413266 0.218412 0.884029
v -306.614746 -41.855400 -437.788879
vn -0.494050 0.011965 0.869351
v -305.868347 -41.431004 -437.462219
vn -0.726447 -0.091069 0.681161
v -305.572693 -40.406639 -437.166534
vn -0.547407 -0.247655 0.799382
v -305.316772 -41.049088 -437.088898
vn -0.482794 -0.525391 0.700624
v -304.333710 -40.997334 -436.319550
vn -0.902779 -0.330346 0.275429
v -305.268982 -39.107944 -435.995819
vn -0.820211 -0.323933 0.471511
v -305.049286 -39.868046 -436.199463
vn -0.649990 -0.466844 0.599642
v -304.787781 -40.402039 -436.273621
vn -0.406344 -0.684119 0.605694
v -303.770111 -40.426907 -435.300781
vn -0.305865 0.554192 0.774157
v -308.826721 -44.206863 -437.468506
vn -0.321184 0.602069 0.730995
v -308.725525 -46.112270 -435.995941
vn -0.235663 0.596994 0.766852
v -308.242828 -45.238346 -436.498871
vn -0.208794 0.557299 0.803631
v -307.697571 -44.508350 -436.880005
vn -0.348783 0.435539 0.829853
v -307.480133 -43.118374 -437.672272
vn -0.117088 0.620799 0.775177
v -306.875946 -45.949409 -435.582916
vn -0.365104 -0.086362 0.926952
v -305.111877 -42.019650 -437.114319
vn -0.363156 -0.351683 0.862808
v -304.311066 -41.655788 -436.709686
vn -0.209845 0.326035 0.921773
v -305.935669 -43.367466 -437.121643
vn -0.274201 0.121273 0.953995
v -305.588989 -42.642044 -437.232086
vn -0.069922 0.563738 0.822989
v -306.165009 -44.923965 -436.273193
vn -0.140688 0.465468 0.873811
v -306.367004 -44.122902 -436.840759
vn 0.040099 0.635898 0.770731
v -305.243866 -46.434872 -435.154663
vn -0.011266 0.538477 0.842565
v -303.698975 -45.474548 -435.933624
vn -0.252815 -0.588800 0.767724
v -303.183685 -41.539886 -436.194519
vn -0.232636 -0.091265 0.968272
v -304.151276 -42.611984 -436.924652
vn -0.164877 -0.311941 0.935686
v -302.548523 -42.368801 -436.483582
vn -0.141689 0.201582 0.969169
v -303.922516 -43.626507 -436.781006
vn -0.167427 -0.081056 0.982547
v -302.380188 -43.035336 -436.581238
vn -0.097831 0.064738 0.993095
v -301.706024 -43.253250 -436.514832
vn -0.087987 0.393835 0.914961
v -304.060974 -44.212421 -436.601257
vn 0.780787 0.535614 0.321699
v -291.187836 -26.593935 -444.223267
vn 0.921037 -0.068353 0.383429
v -235.936356 -42.343166 -475.139801
vn 0.907973 -0.033787 0.417663
v -236.698532 -41.049088 -473.286591
vn 0.921869 -0.030007 0.386338
v -235.869965 -41.049088 -475.130096
vn 0.923207 0.000993 0.384302
v -235.797897 -39.107952 -475.240417
vn 0.907904 0.004761 0.419150
v -236.540253 -39.186848 -473.573242
vn 0.919214 0.043503 0.391347
v -235.885712 -37.166817 -475.129333
vn 0.898902 0.056586 0.434480
v -236.726364 -37.166817 -473.302765
vn 0.910335 0.100817 0.401404
v -236.067230 -35.872726 -474.950073
vn 0.917756 -0.144585 0.369891
v -244.076385 -85.261421 -469.006104
vn 0.908452 -0.074000 0.411387
v -244.545807 -81.812897 -467.046661
vn 0.916282 -0.098464 0.388243
v -243.919495 -83.385895 -468.829712
vn 0.925261 -0.115294 0.361385
v -243.106766 -83.296204 -470.796295
vn 0.923497 -0.072015 0.376785
v -242.688614 -79.871758 -470.992065
vn 0.924322 -0.051410 0.378134
v -242.477356 -77.930618 -471.233795
vn 0.914440 -0.049947 0.401627
v -243.306183 -78.577667 -469.330505
vn 0.915065 -0.039301 0.401386
v -242.984528 -75.665970 -469.766724
vn 0.920851 -0.086738 0.380144
v -242.872025 -81.322052 -470.876953
vn 0.913894 -0.069807 0.399906
v -243.641159 -79.871758 -468.772430
vn 0.905280 -0.048546 0.422032
v -244.407181 -79.557877 -467.033386
vn 0.903722 -0.041444 0.426110
v -243.889755 -73.401314 -467.631073
vn 0.905117 -0.056329 0.421415
v -243.699860 -71.626518 -467.816498
vn 0.913034 -0.042964 0.405614
v -242.998367 -72.430748 -469.466888
vn 0.920924 -0.038914 0.387795
v -242.334534 -75.002068 -471.216888
vn 0.904091 -0.032940 0.426068
v -244.173431 -76.004539 -467.205566
vn 0.139829 0.496988 0.856417
v -278.920074 -19.962196 -457.996399
vn 0.094248 0.517142 0.850695
v -273.944366 -19.587189 -458.806427
vn 0.906541 -0.076717 0.415088
v -243.664474 -68.947662 -467.512726
vn 0.896283 -0.096321 0.432897
v -244.481735 -67.901428 -465.558594
vn 0.895882 -0.114426 0.429304
v -244.184067 -66.283821 -465.789734
vn 0.924915 -0.044361 0.377576
v -241.996536 -70.489609 -471.629150
vn 0.216190 0.522142 0.825003
v -280.118561 -20.080193 -457.662689
vn 0.923545 -0.076063 0.375871
v -242.028732 -68.224953 -471.174683
vn 0.926840 -0.102995 0.361052
v -241.545853 -66.283821 -471.916046
vn 0.917226 -0.094518 0.386991
v -242.360123 -66.930862 -470.103302
vn 0.917692 -0.064985 0.391941
v -242.820114 -68.934387 -469.434021
vn 0.805659 0.289351 0.516905
v -286.653412 -32.608295 -447.221771
vn 0.889571 0.282115 0.359270
v -286.481049 -33.931652 -446.569885
vn 0.888418 -0.094944 0.449110
v -246.951157 -85.048111 -462.711609
vn 0.888543 -0.077200 0.452253
v -246.687653 -83.106979 -462.861389
vn 0.878272 -0.066709 0.473485
v -247.792221 -82.945221 -460.750732
vn 0.884475 -0.047726 0.464140
v -246.982254 -80.680740 -461.954132
vn 0.427925 0.224440 0.875504
v -285.159210 -33.485741 -448.340851
vn 0.748291 0.234333 0.620604
v -285.890564 -34.075554 -447.631073
vn 0.889452 -0.036486 0.455570
v -245.979126 -77.930618 -463.723022
vn 0.221302 0.237015 0.945965
v -284.405579 -34.641647 -448.318146
vn 0.671627 0.219013 0.707778
v -285.473206 -35.582710 -447.599121
vn 0.082836 0.269169 0.959524
v -284.011963 -36.799892 -447.831299
vn 0.875688 -0.121456 0.467353
v -248.309174 -86.682495 -460.434509
vn 0.876449 -0.079694 0.474853
v -248.091599 -84.626175 -460.435486
vn 0.888118 -0.128061 0.441414
v -247.348038 -87.061317 -462.393219
vn 0.379208 0.237108 0.894417
v -284.772980 -36.721191 -447.700470
vn 0.231803 0.280953 0.931307
v -284.511261 -38.784435 -447.224609
vn 0.130196 0.330411 0.934814
v -284.291565 -40.078411 -446.843628
vn 0.863452 -0.032473 0.503385
v -248.634277 -77.930618 -458.735901
vn -0.210495 0.660340 0.720863
v -307.740112 -46.336483 -435.444183
vn 0.868640 -0.043745 0.493509
v -248.568771 -80.291779 -459.037994
vn 0.874779 -0.032491 0.483432
v -247.669647 -77.283577 -460.430481
vn -0.564540 0.149531 0.811748
v -309.855835 -30.618845 -431.551331
vn -0.464303 0.086611 0.881432
v -308.511658 -30.589361 -430.778351
vn 0.898456 -0.141065 0.415785
v -246.271347 -86.777847 -464.566589
vn 0.905552 -0.118934 0.407223
v -245.013840 -84.396408 -466.595795
vn 0.896345 -0.100299 0.431864
v -246.002823 -84.920479 -464.618439
vn -0.450268 0.228790 0.863084
v -307.982635 -29.726105 -430.656372
vn 0.896718 -0.074260 0.436328
v -245.544357 -82.235420 -465.014893
vn -0.381697 0.113899 0.917243
v -306.559753 -30.366959 -429.881805
vn -0.448285 -0.119498 0.885867
v -308.367249 -31.485256 -430.718872
vn -0.469586 -0.363199 0.804721
v -307.271423 -34.493633 -431.037018
vn -0.387073 -0.278598 0.878953
v -306.165497 -33.764233 -430.175507
vn -0.483865 -0.418990 0.768324
v -308.605835 -34.387726 -431.805664
vn 0.895939 -0.046938 0.441690
v -245.340103 -79.871758 -465.114166
vn 0.896058 -0.033802 0.442648
v -245.017899 -76.960052 -465.524078
vn -0.398874 -0.035783 0.916307
v -306.786743 -31.343416 -429.960266
vn -0.450413 -0.234706 0.861418
v -307.803925 -32.478256 -430.650116
vn -0.406119 0.411363 0.815995
v -313.808624 -56.304024 -429.181458
vn 0.889365 -0.035682 0.455804
v -246.336288 -75.989487 -462.845459
vn 0.888983 -0.038284 0.456338
v -245.924271 -73.962914 -463.524384
vn 0.878148 -0.047970 0.475979
v -247.285706 -72.916031 -460.797089
vn 0.887458 -0.065371 0.456229
v -246.013046 -71.783699 -463.115112
vn -0.394360 0.712652 0.580179
v -310.263184 -50.288040 -432.313019
vn -0.344088 0.691189 0.635501
v -309.113190 -51.021523 -430.570770
vn -0.421092 0.656102 0.626268
v -309.933716 -51.270378 -430.850037
vn 0.892414 -0.078341 0.444364
v -245.542465 -69.033760 -463.581055
vn 0.882752 -0.074552 0.463886
v -246.164230 -68.871994 -462.333252
vn 0.873343 -0.064471 0.482821
v -246.963608 -70.442398 -461.082245
vn -0.277475 0.761750 0.585445
v -308.531158 -49.575115 -432.244537
vn 0.878269 -0.085953 0.470379
v -246.370575 -66.930862 -461.625183
vn 0.869172 -0.077557 0.488391
v -246.841492 -68.871994 -461.083069
vn -0.182577 0.764230 0.618562
v -307.811615 -50.690159 -430.394073
vn 0.866694 -0.033811 0.497692
v -248.586517 -74.859459 -458.666290
vn 0.850260 -0.036399 0.525104
v -249.265579 -72.754272 -457.352203
vn -0.337937 0.488821 0.804272
v -311.421356 -54.118465 -429.356842
vn -0.381480 0.569061 0.728453
v -311.099335 -52.989983 -430.003479
vn 0.881878 -0.034862 0.470187
v -247.039536 -75.571152 -461.465088
vn -0.276155 0.439000 0.854996
v -308.222656 -55.148720 -427.573059
vn -0.294497 0.369103 0.881496
v -309.943634 -56.254929 -427.658081
vn -0.330909 0.421463 0.844315
v -310.978729 -55.873306 -428.226532
vn -0.237570 0.264852 0.934566
v -308.112610 -56.727169 -426.949982
vn 0.855383 -0.074683 0.512585
v -248.092880 -68.871994 -458.946533
vn 0.859781 -0.090105 0.502650
v -247.600342 -66.862793 -459.400757
vn 0.829305 -0.043193 0.557124
v -249.765320 -70.166092 -456.380219
vn -0.286464 0.491733 0.822275
v -308.305298 -53.619881 -428.485840
vn -0.230513 0.526675 0.818216
v -307.100525 -51.982029 -429.070251
vn 0.863008 -0.049260 0.502783
v -248.123322 -71.772079 -459.213196
vn 0.842584 -0.058404 0.535389
v -249.250717 -68.224953 -456.963409
vn -0.181083 0.409590 0.894117
v -306.445221 -55.045116 -427.164673
vn -0.216483 0.479811 0.850245
v -306.493469 -53.609051 -427.916840
vn -0.224797 0.338284 0.913800
v -307.382751 -55.779800 -427.052856
vn 0.894849 -0.034257 0.445052
v -245.263306 -75.391525 -464.932678
vn -0.146472 0.301947 0.942005
v -305.219788 -56.138577 -426.518555
vn 0.896719 -0.054804 0.439194
v -244.922577 -71.783524 -465.267578
vn -0.088846 0.350925 0.932179
v -303.281830 -55.700115 -426.378448
vn -0.364949 0.014242 0.930919
v -314.690369 -60.203781 -428.562439
vn -0.303305 -0.182103 0.935331
v -314.379425 -61.754509 -428.613037
vn -0.397877 0.283610 0.872502
v -314.063293 -57.816772 -428.675476
vn -0.323265 0.067152 0.943923
v -312.166504 -59.152348 -427.596924
vn -0.344577 0.336742 0.876283
v -312.071228 -57.155113 -428.071075
vn -0.359175 0.174726 0.916768
v -312.828094 -58.721882 -427.906158
vn -0.341041 -0.095406 0.935194
v -314.487579 -60.958237 -428.532532
vn -0.305188 -0.130807 0.943266
v -312.359039 -60.731651 -427.731079
vn 0.923978 -0.200080 0.325934
v -240.223022 -59.684902 -472.708771
vn 0.916922 -0.186992 0.352545
v -240.915848 -59.380531 -470.683746
vn -0.260269 0.152369 0.953438
v -309.496185 -58.433243 -426.853302
vn 0.918134 -0.202588 0.340571
v -239.631638 -57.225197 -472.852631
vn -0.311010 -0.046176 0.949284
v -312.229614 -59.844578 -427.601929
vn 0.908809 -0.187578 0.372668
v -240.025543 -56.254627 -471.292572
vn -0.282233 -0.011471 0.959277
v -310.734741 -59.489853 -427.179199
vn 0.899739 -0.135136 0.414979
v -243.619492 -63.616142 -466.153107
vn -0.257604 -0.153086 0.954047
v -310.929626 -60.460415 -427.306915
vn 0.909757 -0.111416 0.399911
v -243.335495 -66.444504 -467.682526
vn -0.260902 -0.231433 0.937213
v -312.467896 -61.195724 -427.844940
vn -0.215658 -0.315969 0.923935
v -310.947876 -61.548302 -427.600403
vn 0.905707 -0.151524 0.395898
v -242.596085 -62.659275 -468.096130
vn 0.892701 -0.148560 0.425459
v -243.181671 -61.754509 -466.468689
vn -0.179906 -0.454160 0.872567
v -314.201630 -63.959991 -429.382812
vn 0.913161 -0.129222 0.386573
v -242.320068 -65.313263 -469.708069
vn 0.921381 -0.138319 0.363215
v -241.811691 -63.478172 -470.269928
vn 0.934473 -0.123944 0.333764
v -240.999634 -64.209656 -472.750977
vn -0.113795 -0.549630 0.827622
v -312.958710 -63.812199 -429.084503
vn -0.219276 -0.371333 0.902236
v -313.324982 -62.848152 -428.598816
vn 0.912313 -0.169730 0.372661
v -241.510925 -61.021343 -470.022095
vn 0.926629 -0.157261 0.341507
v -241.036850 -62.059967 -471.735413
vn -0.158912 -0.462025 0.872514
v -311.204285 -62.690182 -428.126648
vn -0.290533 0.291878 0.911262
v -309.884186 -57.011848 -427.325562
vn 0.892913 -0.155388 0.422566
v -242.773102 -59.711765 -466.569946
vn 0.898638 -0.166476 0.405876
v -241.969986 -59.372257 -468.197113
vn 0.864792 -0.125856 0.486101
v -243.296967 -57.035988 -464.685577
vn 0.904724 -0.180061 0.386074
v -241.266525 -58.519291 -469.379211
vn -0.222733 -0.134984 0.965489
v -309.122375 -60.118393 -426.712646
vn -0.139420 -0.282790 0.948995
v -308.553345 -60.835232 -426.771545
vn -0.141026 -0.438290 0.887701
v -308.341248 -62.016903 -427.220001
vn -0.128101 -0.569369 0.812040
v -310.022705 -63.254585 -428.297089
vn -0.199516 -0.220741 0.954708
v -312.258118 -65.549431 -430.269409
vn -0.126812 -0.492342 0.861115
v -310.718079 -64.964508 -429.702759
vn -0.187895 0.072365 0.979520
v -310.459747 -65.612076 -429.965851
vn -0.322393 0.163114 0.932447
v -312.556305 -66.301125 -430.370331
vn 0.855631 -0.108901 0.506000
v -242.020050 -51.081318 -465.437225
vn 0.838666 -0.095746 0.536165
v -242.628693 -48.490097 -463.974030
vn 0.854318 -0.114508 0.506981
v -241.545853 -50.107719 -466.050629
vn 0.838483 -0.104707 0.534774
v -241.664505 -48.166576 -465.455872
vn -0.299688 0.520674 0.799428
v -311.401855 -66.303101 -429.839539
vn 0.844137 -0.084331 0.529454
v -241.019485 -46.225449 -466.076538
vn 0.834391 -0.083270 0.544846
v -241.729691 -46.225449 -465.005096
vn 0.824467 -0.077176 0.560623
v -243.050522 -46.424721 -463.021423
vn 0.916744 -0.196124 0.348016
v -238.563660 -53.427288 -473.470795
vn 0.911974 -0.191262 0.362934
v -237.685104 -50.252563 -473.983521
vn 0.901601 -0.177752 0.394360
v -238.784058 -51.401794 -471.888245
vn -0.294154 0.809774 0.507681
v -311.195923 -66.742363 -429.071198
vn 0.899888 -0.180345 0.397087
v -240.085693 -55.284073 -470.689728
vn 0.893044 -0.171609 0.415959
v -240.059631 -53.249153 -469.822052
vn 0.917037 -0.199318 0.345422
v -239.014771 -55.022007 -473.164551
vn -0.139474 0.170945 0.975359
v -308.579559 -65.577721 -429.576355
vn 0.906202 -0.184775 0.380336
v -239.421753 -53.701286 -471.473907
vn 0.890003 -0.160167 0.426898
v -239.817108 -51.401794 -469.615112
vn -0.216295 0.639544 0.737699
v -310.373505 -66.092285 -429.725525
vn 0.886706 -0.154173 0.435872
v -239.318863 -49.460670 -469.943146
vn 0.883713 -0.133913 0.448464
v -238.817703 -47.329025 -470.268829
vn 0.867079 -0.105386 0.486896
v -239.705948 -46.225449 -468.324799
vn 0.916805 -0.168518 0.362037
v -236.918198 -47.519539 -474.478607
vn 0.923502 -0.150260 0.352939
v -236.594742 -46.416317 -474.859985
vn 0.900304 -0.165041 0.402758
v -237.657928 -47.934776 -472.909393
vn 0.898440 -0.176817 0.401923
v -238.690201 -50.288712 -471.597961
vn -0.076470 -0.581903 0.809655
v -307.383179 -63.115677 -427.706360
vn -0.108711 -0.496203 0.861374
v -308.427002 -64.939079 -429.373779
vn -0.222141 0.822029 0.524330
v -309.501129 -67.232254 -427.310120
vn -0.122555 0.812848 0.569437
v -308.599335 -66.024574 -429.177551
vn 0.885788 -0.151051 0.438821
v -242.082016 -56.244320 -466.779327
vn 0.897561 -0.168675 0.407349
v -240.989609 -56.227783 -469.029358
vn 0.890790 -0.163855 0.423844
v -240.621964 -53.989971 -468.946777
vn 0.879020 -0.147060 0.453538
v -240.962708 -52.534122 -467.748932
vn 0.030484 -0.622562 0.781977
v -306.895599 -63.305206 -427.858521
vn 0.873588 -0.136813 0.467041
v -242.513428 -55.786720 -465.791382
vn 0.869353 -0.131008 0.476510
v -242.153107 -53.342934 -465.738464
vn 0.083679 -0.501176 0.861290
v -306.660828 -64.908211 -429.339966
vn 0.068750 -0.687401 0.723017
v -305.827362 -64.289185 -428.885345
vn -0.032350 -0.460916 0.886854
v -307.606323 -64.959625 -429.311523
vn 0.868494 -0.126430 0.479306
v -241.083359 -51.401794 -467.200287
vn 0.109014 0.198988 0.973920
v -307.340332 -65.691895 -429.457794
vn 0.852239 -0.113449 0.510703
v -241.050491 -48.166576 -466.416840
vn 0.869559 -0.130065 0.476394
v -240.213928 -49.065693 -468.114227
vn 0.105308 0.844566 0.524994
v -307.217346 -66.390755 -428.793823
vn 0.883949 -0.130928 0.448879
v -244.573929 -63.018906 -464.038788
vn 0.870706 -0.111329 0.479038
v -246.240707 -66.113792 -461.690186
vn 0.886735 -0.104015 0.450424
v -245.386078 -66.527611 -463.414429
vn -0.189175 0.093049 0.977525
v -307.242065 -58.314430 -426.429901
vn -0.207223 0.018639 0.978116
v -309.103851 -59.257465 -426.682922
vn 0.867468 -0.119080 0.483031
v -245.200073 -61.214630 -462.370117
vn -0.133141 -0.105764 0.985438
v -306.997070 -59.731331 -426.421143
vn -0.175165 0.209565 0.961977
v -306.158997 -57.225967 -426.346527
vn 0.880554 -0.144242 0.451462
v -243.363571 -59.385643 -465.268829
vn -0.109388 0.024035 0.993709
v -305.259125 -58.551121 -426.043030
vn 0.850628 -0.096762 0.516787
v -245.587219 -59.408401 -461.350311
vn 0.833067 -0.080073 0.547346
v -246.042892 -57.079342 -460.230011
vn -0.036572 -0.308275 0.950594
v -304.686554 -60.550255 -426.312775
vn -0.073747 -0.385683 0.919679
v -306.483093 -61.475899 -426.815979
vn -0.019409 -0.475866 0.879304
v -305.292816 -61.893967 -426.932068
vn -0.039315 -0.481847 0.875373
v -307.037048 -62.474400 -427.306976
vn -0.515818 0.160382 0.841552
v -316.820496 -73.689598 -427.315491
vn -0.430675 -0.013367 0.902408
v -317.088470 -76.768021 -427.321625
vn -0.362851 -0.046093 0.930707
v -316.558563 -78.172318 -427.158234
vn -0.273451 0.128306 0.953290
v -316.643372 -84.260246 -427.205963
vn -0.297496 0.224244 0.928015
v -316.445129 -85.859344 -426.871460
vn -0.362794 0.182382 0.913848
v -319.218384 -86.750923 -427.701843
vn -0.352520 0.267027 0.896898
v -316.634979 -87.376343 -426.526123
vn -0.560823 0.658658 0.501645
v -315.535187 -69.243500 -429.235809
vn -0.552687 0.493609 0.671481
v -314.934113 -70.428391 -427.526398
vn -0.522433 0.409626 0.747843
v -314.829620 -71.236702 -426.943176
vn -0.460783 0.342431 0.818792
v -313.705109 -71.089859 -426.297699
vn -0.420941 0.589483 0.689433
v -313.061279 -66.961342 -430.108276
vn -0.520400 0.601203 0.606414
v -314.027435 -69.213043 -427.767303
vn -0.407634 0.650773 0.640569
v -312.476105 -68.630257 -427.220490
vn -0.445100 0.734377 0.512423
v -313.150482 -68.074005 -428.402710
vn 0.812241 -0.088123 0.576627
v -244.302780 -49.460670 -461.697296
vn -0.293029 0.699034 0.652293
v -310.302460 -68.114258 -426.531189
vn -0.345031 0.556295 0.755970
v -310.775299 -69.069870 -425.915527
vn 0.804773 -0.069593 0.589489
v -244.204376 -46.819736 -461.424316
vn -0.464514 0.490368 0.737405
v -313.489899 -69.923111 -426.784149
vn -0.508453 0.291367 0.810297
v -315.826263 -72.436447 -427.039978
vn -0.430490 -0.013023 0.902502
v -315.965820 -75.182953 -426.708832
vn -0.325556 -0.095380 0.940700
v -315.390411 -78.251572 -426.743408
vn -0.456654 0.118745 0.881684
v -315.271698 -73.706680 -426.417694
vn -0.442958 0.201291 0.873653
v -312.637665 -72.336006 -425.354248
vn -0.394772 -0.026080 0.918409
v -314.062073 -74.174088 -425.817108
vn -0.343511 -0.112735 0.932358
v -314.557007 -75.827728 -426.146851
vn -0.280329 -0.141376 0.949436
v -314.359436 -77.403244 -426.306854
vn -0.348048 0.043735 0.936456
v -311.033691 -72.897881 -424.520050
vn -0.245449 -0.209669 0.946464
v -312.612549 -76.127556 -425.566559
vn -0.153237 -0.210111 0.965594
v -310.351746 -76.960060 -425.293945
vn -0.337309 0.766585 0.546415
v -311.099518 -67.560089 -427.659668
vn -0.164168 0.768503 0.618428
v -308.912292 -67.501900 -426.721985
vn -0.355835 0.277599 0.892368
v -311.075653 -71.465523 -424.786682
vn -0.380575 0.421224 0.823245
v -311.132965 -70.551765 -425.214813
vn -0.193595 0.276686 0.941258
v -308.386230 -71.136963 -424.066254
vn -0.267942 0.152306 0.951320
v -309.851196 -72.107224 -424.259949
vn -0.306317 -0.152553 0.939626
v -311.849915 -74.401352 -424.983643
vn -0.235685 0.001462 0.971829
v -309.333008 -72.729500 -424.055695
vn -0.244377 -0.140210 0.959490
v -309.835266 -73.497917 -424.221375
vn -0.199496 -0.268711 0.942335
v -309.710358 -74.280472 -424.378174
vn -0.149086 -0.286036 0.946550
v -310.058594 -75.526276 -424.841003
vn -0.246674 0.461701 0.852047
v -309.287231 -69.561707 -425.007477
vn -0.031555 0.607772 0.793484
v -306.626556 -68.873985 -425.010010
vn 0.829431 -0.063960 0.554935
v -241.653442 -44.284309 -464.873016
vn 0.845671 -0.057573 0.530591
v -240.525055 -42.399368 -466.408447
vn 0.818769 -0.047122 0.572186
v -242.647507 -44.199791 -463.383667
vn -0.079731 0.476472 0.875567
v -306.903107 -69.684685 -424.513153
vn -0.139639 0.408525 0.902002
v -308.035645 -70.489494 -424.281860
vn 0.812780 -0.029474 0.581825
v -242.128281 -41.954945 -463.960419
vn -0.173697 0.071484 0.982201
v -308.229187 -72.479996 -423.808380
vn -0.064602 0.320838 0.944928
v -306.651428 -71.157532 -423.866486
vn -0.062989 0.166471 0.984032
v -306.394196 -72.040901 -423.640015
vn 0.013714 0.513064 0.858241
v -305.905884 -69.399895 -424.680969
vn 0.868443 -0.082613 0.488858
v -238.882965 -44.223747 -469.387695
vn 0.858646 -0.076927 0.506764
v -239.696182 -43.751804 -467.921936
vn 0.006257 0.410797 0.911706
v -305.391418 -70.645180 -424.020782
vn 0.889760 -0.056641 0.452901
v -237.873886 -42.343166 -470.923218
vn 0.870597 -0.047227 0.489725
v -238.478943 -41.696133 -469.727325
vn 0.891602 -0.016424 0.452522
v -237.815781 -41.049088 -470.921082
vn 0.857723 -0.059424 0.510666
v -239.228638 -42.343166 -468.501129
vn 0.852330 -0.020793 0.522590
v -239.702484 -40.545918 -467.574036
vn 0.905378 -0.132676 0.403346
v -237.335892 -45.876133 -472.826996
vn 0.886353 -0.099081 0.452285
v -237.873169 -43.759335 -471.143738
vn 0.906749 -0.070760 0.415692
v -236.834534 -42.838718 -473.174896
vn 0.919208 -0.138299 0.368688
v -236.521835 -44.931351 -474.424957
vn 0.008668 0.277769 0.960609
v -304.900391 -71.482231 -423.737335
vn -0.049939 -0.348910 0.935825
v -308.561493 -75.937912 -424.786835
vn 0.890837 0.021761 0.453801
v -237.748962 -39.127964 -471.054901
vn 0.034496 -0.402571 0.914739
v -306.735931 -76.263016 -424.943604
vn 0.871269 0.012246 0.490653
v -238.811722 -39.449162 -469.090576
vn 0.071214 -0.293809 0.953208
v -307.356720 -77.178917 -425.251556
vn 0.876331 0.061237 0.477800
v -238.076645 -37.212963 -470.599060
vn 0.875107 0.109901 0.471285
v -238.129181 -35.872726 -470.750763
vn 0.859423 0.111049 0.499059
v -239.386856 -35.872726 -468.497925
vn -0.113666 -0.230008 0.966528
v -307.350800 -73.630463 -423.721161
vn -0.018754 -0.431518 0.901909
v -307.634003 -75.269608 -424.468536
vn -0.033110 -0.433145 0.900716
v -306.432037 -74.226387 -423.881500
vn -0.047561 0.025757 0.998536
v -306.161133 -72.730530 -423.559082
vn 0.011098 -0.484073 0.874957
v -305.627228 -75.549103 -424.634796
vn -0.017328 -0.168332 0.985578
v -304.905731 -73.428185 -423.575409
vn -0.025043 -0.485926 0.873641
v -303.141693 -74.659363 -424.053345
vn -0.023035 -0.365735 0.930434
v -304.961151 -74.048286 -423.769897
vn 0.853503 0.032349 0.520083
v -239.975647 -38.460903 -467.143372
vn 0.037531 -0.390817 0.919703
v -304.277740 -76.969391 -425.446106
vn 0.845225 0.072934 0.529410
v -240.014786 -37.166817 -467.211151
vn 0.839586 0.125266 0.528587
v -240.090332 -35.872726 -467.342010
vn -0.023014 -0.507289 0.861469
v -303.011139 -76.234894 -425.072357
vn 0.815151 0.160703 0.556510
v -241.077301 -34.541786 -466.148041
vn -0.304733 -0.045580 0.951347
v -316.601044 -79.974457 -427.282349
vn -0.219502 -0.155128 0.963200
v -312.524689 -77.688263 -425.870239
vn 0.863359 0.154645 0.480309
v -238.304184 -34.552090 -470.808105
vn 0.847506 0.163671 0.504921
v -239.710144 -34.578636 -468.323395
vn 0.852568 0.190855 0.486520
v -238.818665 -33.406738 -470.270538
vn 0.839615 0.257013 0.478529
v -239.279922 -31.989161 -470.127045
vn 0.889469 0.125827 0.439332
v -237.201813 -35.440701 -472.613647
vn 0.868045 0.196435 0.455973
v -237.892410 -33.285549 -472.017914
vn 0.901916 0.157185 0.402294
v -236.235764 -34.498905 -475.032043
vn 0.885177 0.186778 0.426118
v -237.066208 -33.256638 -473.696686
vn 0.859248 0.246381 0.448319
v -238.054871 -31.878626 -472.431854
vn 0.883365 0.220659 0.413492
v -236.951279 -32.009487 -474.519409
vn 0.856514 0.300698 0.419482
v -237.455292 -30.190056 -474.624054
vn -0.276574 0.052424 0.959562
v -317.161987 -83.174126 -427.451233
vn 0.838707 0.292938 0.459084
v -238.734161 -30.642464 -471.890717
vn -0.253696 0.179936 0.950401
v -314.996124 -84.598663 -426.722839
vn -0.277960 0.305947 0.910568
v -314.018219 -85.916832 -426.125275
vn 0.817593 0.296054 0.493856
v -240.367691 -30.735813 -468.985718
vn -0.337555 0.348786 0.874303
v -315.354309 -87.435287 -426.017853
vn 0.828385 0.337813 0.446833
v -238.719528 -29.208006 -472.915802
vn -0.284672 0.419242 0.862089
v -311.804047 -86.244247 -425.283875
vn -0.326508 0.422319 0.845600
v -313.353760 -87.309097 -425.283478
vn 0.811976 0.382509 0.440887
v -239.108261 -27.785328 -473.334747
vn 0.780646 0.423549 0.459563
v -240.342224 -26.919008 -471.921265
vn -0.061270 -0.187589 0.980335
v -310.073456 -79.809479 -425.810791
vn 0.812410 0.215374 0.541853
v -241.110199 -33.289284 -466.537201
vn -0.242591 0.417557 0.875669
v -311.011139 -85.788719 -425.246216
vn 0.835971 0.214296 0.505203
v -240.028427 -33.144611 -468.334412
vn -0.261028 0.478353 0.838477
v -309.710724 -86.472321 -424.454285
vn -0.036797 -0.256250 0.965910
v -308.801453 -77.122688 -425.169403
vn 0.803232 0.278001 0.526814
v -241.290665 -30.843605 -467.420013
vn 0.757076 0.310522 0.574814
v -242.638153 -30.904976 -465.457367
vn 0.046728 -0.192725 0.980140
v -308.371887 -79.822502 -425.829376
vn 0.794309 0.361201 0.488474
v -240.919571 -29.134056 -469.130005
vn 0.082552 -0.146166 0.985810
v -306.256012 -79.781357 -426.032440
vn 0.734589 0.366252 0.571173
v -243.415359 -29.410831 -465.341797
vn 0.031156 -0.051813 0.998171
v -307.669159 -81.201920 -426.073578
vn 0.714390 0.438720 0.545135
v -243.790543 -27.487726 -466.161072
vn 0.048753 -0.033640 0.998244
v -306.376831 -80.842323 -426.103516
vn 0.792785 -0.039806 0.608200
v -244.218231 -44.931351 -461.232117
vn 0.772745 -0.017430 0.634478
v -245.225098 -43.960789 -459.930145
vn -0.020715 0.146664 0.988969
v -308.073730 -82.405106 -426.009949
vn 0.056636 -0.017253 0.998246
v -304.468811 -80.518799 -426.214844
vn 0.032403 0.069759 0.997037
v -305.298309 -81.489365 -426.143433
vn 0.073173 -0.253773 0.964492
v -304.981201 -78.227844 -425.817291
vn -0.110170 0.212114 0.971015
v -309.968781 -83.513100 -425.918732
vn 0.797503 -0.020341 0.602973
v -244.126099 -43.571606 -461.290405
vn -0.185614 0.484985 0.854598
v -309.337891 -84.967079 -425.242249
vn -0.065241 0.315375 0.946722
v -307.386108 -83.112968 -425.798615
vn -0.119896 0.395592 0.910567
v -308.533264 -84.042397 -425.562683
vn -0.109527 0.514479 0.850479
v -306.533325 -84.558365 -424.996277
vn -0.111369 0.568148 0.815356
v -306.186890 -85.387115 -424.371643
vn -0.228239 0.472656 0.851177
v -308.495697 -87.546722 -423.474396
vn 0.766625 0.066789 0.638612
v -244.222900 -39.755001 -461.223724
vn 0.727745 0.090722 0.679821
v -245.845490 -38.865021 -459.484436
vn -0.037200 0.443296 0.895603
v -305.620026 -83.475441 -425.527863
vn -0.090492 0.535167 0.839886
v -304.996094 -86.600220 -423.378662
vn -0.052729 0.566004 0.822715
v -304.171570 -84.534111 -424.810394
vn -0.037979 0.577304 0.815646
v -303.465240 -86.135590 -423.555359
vn 0.010993 0.167029 0.985891
v -303.329620 -72.105576 -423.630463
vn 0.004666 0.038915 0.999232
v -303.295654 -72.754265 -423.555328
vn -0.025676 -0.333661 0.942344
v -301.586487 -74.121384 -423.736420
vn 0.717089 0.352023 0.601551
v -244.373795 -29.501339 -464.093506
vn -0.012276 0.514171 0.857600
v -302.868683 -87.153854 -422.886566
vn -0.281498 0.409410 0.867837
v -305.355225 -27.831633 -430.218323
vn 0.647421 0.439611 0.622566
v -245.797333 -27.940468 -463.493408
vn -0.349441 0.278993 0.894457
v -306.593170 -29.093891 -430.171112
vn -0.218619 0.282386 0.934058
v -304.606995 -29.050360 -429.587799
vn -0.289415 0.188789 0.938402
v -305.733826 -29.803226 -429.682068
vn -0.204787 0.107092 0.972930
v -304.731293 -30.717196 -429.261414
vn -0.359025 -0.153968 0.920541
v -305.840973 -32.329929 -429.674011
vn 0.696875 0.407950 0.589866
v -244.513458 -28.204742 -464.769073
vn 0.663929 0.481682 0.571998
v -244.924820 -26.900612 -465.284241
vn -0.305285 0.010393 0.952204
v -305.562622 -30.982899 -429.477264
vn 0.620608 0.549935 0.558942
v -245.952286 -25.521646 -465.368439
vn 0.614394 0.508723 0.603093
v -246.334412 -26.616028 -463.948608
vn 0.580106 0.569730 0.582137
v -247.006744 -25.470957 -464.309937
vn 0.555010 0.563889 0.611549
v -248.037567 -25.523035 -463.280426
vn -0.266097 -0.248405 0.931390
v -305.299438 -32.998959 -429.635284
vn -0.162069 -0.119220 0.979551
v -304.167572 -32.130138 -429.185730
vn 0.521329 0.568069 0.636799
v -249.182251 -25.633034 -462.191681
vn -0.100758 -0.318528 0.942543
v -303.773163 -33.608135 -429.477570
vn -0.366035 -0.402170 0.839212
v -306.149292 -34.798985 -430.547211
vn -0.249054 -0.372919 0.893814
v -305.256805 -34.711281 -430.191040
vn -0.239785 -0.536883 0.808863
v -305.199646 -36.211750 -431.019928
vn 0.633355 0.606979 0.480040
v -244.487320 -23.068520 -469.899841
vn 0.610715 0.585740 0.532856
v -245.716232 -24.349628 -466.868744
vn 0.571320 0.605611 0.553921
v -246.972809 -24.232115 -465.634918
vn 0.537906 0.615704 0.575817
v -248.126526 -24.229847 -464.503815
vn -0.112054 -0.441528 0.890223
v -304.042297 -34.674923 -429.928131
vn 0.599754 0.622153 0.503210
v -245.897812 -22.916132 -468.305573
vn 0.560265 0.640171 0.525627
v -246.752075 -22.550644 -467.788910
vn -0.112476 0.254302 0.960562
v -303.446106 -29.330439 -429.297028
vn 0.516622 0.669336 0.533940
v -247.980194 -21.762741 -467.522156
vn 0.526991 0.645968 0.552273
v -248.150864 -22.915268 -465.966431
vn 0.491298 0.657838 0.570854
v -249.303131 -23.089878 -464.711182
vn 0.488234 0.673118 0.555463
v -249.342224 -21.834896 -466.174194
vn 0.024579 0.230630 0.972731
v -301.881256 -29.224566 -429.247070
vn 0.479452 0.684826 0.548762
v -249.839111 -20.655430 -467.193237
vn 0.490115 0.621443 0.611225
v -249.723557 -24.184231 -463.132568
vn 0.445585 0.663011 0.601557
v -250.515442 -23.403896 -463.363129
vn 0.423906 0.639898 0.640964
v -251.642517 -24.272589 -461.695282
vn -0.076334 0.078677 0.993973
v -303.194824 -30.724012 -429.034576
vn 0.447676 0.683971 0.575994
v -250.808136 -21.958237 -464.822723
vn 0.444492 0.690960 0.570089
v -251.565872 -20.474552 -466.030182
vn 0.003788 -0.233414 0.972370
v -302.461060 -32.961037 -429.246582
vn 0.415587 0.693656 0.588328
v -252.362411 -20.362957 -465.560333
vn 0.133424 -0.325142 0.936206
v -300.927673 -33.378578 -429.452240
vn 0.686111 0.079807 0.723106
v -250.321365 -43.637260 -454.568604
vn 0.038126 -0.376921 0.925460
v -302.044983 -33.933666 -429.574921
vn 0.034712 -0.486646 0.872910
v -302.570435 -35.153297 -430.131012
vn 0.118995 -0.459474 0.880184
v -301.074097 -34.712002 -430.036957
vn -0.662473 -0.594053 0.456323
v -304.423859 -39.754890 -435.007660
vn -0.320616 -0.752378 0.575441
v -303.776855 -39.539677 -434.157959
vn -0.193516 -0.785612 0.587678
v -303.770660 -38.654453 -432.923981
vn -0.016640 -0.750237 0.660960
v -302.706604 -39.460629 -433.825043
vn 0.119748 0.533999 0.836962
v -268.770264 -35.339626 -449.724487
vn -0.050947 -0.548736 0.834442
v -303.975342 -36.376598 -430.890808
vn -0.079374 -0.676521 0.732133
v -303.844269 -37.921921 -432.009827
vn -0.123540 -0.703599 0.699776
v -302.705353 -40.946503 -435.520844
vn 0.324012 0.689130 0.648163
v -255.816223 -21.675533 -462.016418
vn 0.079581 -0.727896 0.681054
v -302.354004 -38.631664 -432.915070
vn 0.181713 -0.712073 0.678183
v -301.125092 -40.119114 -434.760590
vn 0.323788 -0.714366 0.620357
v -300.258545 -39.535725 -434.427307
vn 0.383177 -0.623914 0.681107
v -300.332764 -40.863403 -435.781860
vn 0.671348 -0.564982 0.479675
v -299.421539 -39.935608 -435.631134
vn 0.987895 -0.088670 0.127282
v -298.825317 -38.453358 -437.094971
vn 0.900989 -0.300606 0.312818
v -299.043579 -39.577274 -435.977814
vn 0.659409 -0.433408 0.614279
v -299.334839 -40.316139 -436.082581
vn 0.643769 -0.255798 0.721200
v -299.074402 -41.091583 -436.828888
vn 0.206691 -0.700809 0.682748
v -300.138550 -38.059929 -432.762024
vn 0.663058 -0.742020 -0.098800
v -298.174988 -37.744442 -434.487976
vn 0.583570 -0.733406 0.348656
v -298.520752 -37.921398 -433.570404
vn 0.576705 -0.675310 0.459748
v -299.615997 -39.431969 -434.729736
vn 0.788930 -0.582562 0.195477
v -298.954346 -38.555321 -434.466339
vn -0.055239 -0.532609 0.844557
v -301.950806 -41.665981 -436.057739
vn 0.105981 -0.253828 0.961426
v -300.743561 -42.340347 -436.407166
vn 0.126229 -0.580138 0.804678
v -301.347717 -41.394562 -435.910950
vn 0.055936 0.143696 0.988040
v -300.718384 -43.394726 -436.464722
vn -0.100760 0.471518 0.876081
v -302.949951 -45.103191 -436.091003
vn -0.082787 0.345859 0.934627
v -301.445038 -44.372078 -436.221375
vn -0.091574 0.511599 0.854330
v -301.135529 -45.569641 -435.543701
vn 0.402766 -0.337121 0.850958
v -300.131317 -41.699894 -436.389832
vn 0.024836 0.381974 0.923840
v -300.460419 -44.194927 -436.240417
vn 0.513926 0.025885 0.857444
v -298.536469 -41.482807 -437.271698
vn 0.291264 0.089408 0.952456
v -299.234436 -42.429207 -436.880768
vn 0.205332 0.355109 0.911996
v -298.960815 -43.282101 -436.722015
vn -0.018309 0.508469 0.860885
v -300.313080 -45.233788 -435.672729
vn 0.107790 0.484009 0.868399
v -299.064423 -44.681087 -436.053894
vn 0.228421 0.543211 0.807927
v -298.230347 -45.439049 -435.762878
vn 0.595659 0.115233 0.794929
v -291.568390 -33.292049 -433.816589
vn 0.652177 0.294255 0.698627
v -291.735718 -32.111057 -434.005524
vn 0.572447 0.060295 0.817722
v -290.407379 -34.455494 -434.470398
vn 0.332311 -0.290375 0.897359
v -292.227264 -34.465126 -433.453094
vn 0.383506 -0.261611 0.885711
v -290.823303 -35.526871 -434.367828
vn 0.500648 -0.075746 0.862330
v -291.875122 -33.922298 -433.563873
vn 0.707972 0.363586 0.605460
v -289.800171 -32.781338 -435.611176
vn 0.680618 0.223742 0.697637
v -289.826233 -33.867363 -435.097534
vn 0.474274 -0.156590 0.866339
v -290.059387 -35.579849 -434.739746
vn 0.659339 0.065437 0.748993
v -288.876617 -35.677765 -435.597076
vn 0.757029 0.251560 0.603013
v -288.570038 -34.616940 -436.228027
vn 0.823840 0.304329 0.478197
v -288.064148 -34.051651 -437.218109
vn 0.863105 0.162404 0.478200
v -298.545959 -38.540783 -437.815155
vn 0.862774 -0.027017 0.504868
v -298.647308 -40.123905 -436.944153
vn 0.748908 0.312078 0.584589
v -297.701996 -39.475300 -438.358337
vn 0.685918 0.046849 0.726169
v -298.047089 -40.372276 -437.640808
vn 0.802248 0.300506 0.515842
v -296.777496 -40.112370 -439.184998
vn 0.658452 0.256773 0.707466
v -297.124512 -41.470974 -438.204895
vn 0.426068 0.318360 0.846825
v -297.863586 -42.572441 -437.365021
vn 0.521940 0.439704 0.730917
v -295.947327 -43.802063 -438.007874
vn 0.570146 0.333776 0.750684
v -297.014343 -42.470234 -437.974396
vn 0.262768 0.431192 0.863149
v -298.394958 -43.915001 -436.580048
vn 0.429952 0.471644 0.769866
v -296.970184 -44.674007 -436.791840
vn 0.723385 0.433406 0.537469
v -296.069946 -41.679489 -439.491882
vn 0.581246 0.454910 0.674692
v -295.829956 -42.599274 -438.929535
vn 0.589819 0.522941 0.615342
v -295.619751 -41.361984 -440.477936
vn 0.206210 0.573656 0.792714
v -294.314758 -42.886684 -439.617096
vn 0.443784 0.523808 0.727104
v -294.752563 -43.234943 -439.172699
vn 0.283153 0.333286 0.899303
v -293.782684 -43.865860 -439.261230
vn 0.512124 0.375210 0.772623
v -294.156433 -44.984283 -438.609863
vn 0.342058 0.595948 0.726528
v -297.354858 -46.566299 -435.249207
vn 0.465777 0.533817 0.705756
v -296.728424 -45.994759 -436.033142
vn 0.578230 0.495987 0.647802
v -294.253723 -46.495705 -437.640411
vn -0.577608 0.030665 0.815738
v -291.407379 -40.983883 -439.608887
vn -0.712359 -0.326468 0.621259
v -290.511932 -40.331989 -438.657532
vn -0.423628 -0.589569 0.687712
v -289.913025 -40.018986 -437.789093
vn -0.440343 -0.393125 0.807187
v -290.096558 -41.118542 -438.793152
vn -0.178668 0.543849 0.819943
v -293.525238 -42.110470 -440.185822
vn -0.190491 0.237737 0.952467
v -292.507904 -42.372753 -439.780273
vn 0.008286 0.389750 0.920883
v -293.311676 -42.899265 -439.720764
vn 0.082169 0.164586 0.982934
v -292.676422 -43.395489 -439.600800
vn -0.390635 0.297867 0.871022
v -292.279938 -41.583397 -439.983551
vn 0.286665 0.076332 0.954985
v -292.733490 -44.284317 -439.466431
vn 0.587726 0.345774 0.731450
v -293.043121 -46.149574 -438.958710
vn 0.477157 0.176910 0.860827
v -293.182007 -45.093513 -439.163086
vn 0.222174 -0.128807 0.966461
v -292.028259 -44.346092 -439.619995
vn 0.550532 0.196256 0.811417
v -291.844635 -46.225449 -439.868042
vn 0.435583 -0.057460 0.898313
v -292.084015 -45.350533 -439.761108
vn 0.415422 -0.290957 0.861840
v -290.660828 -45.625610 -440.515625
vn 0.514174 0.034645 0.856986
v -290.616760 -46.225449 -440.653015
vn 0.003823 -0.075500 0.997139
v -291.141937 -43.123684 -439.581329
vn -0.315259 -0.030977 0.948500
v -291.222107 -41.696133 -439.520874
vn -0.004438 -0.375818 0.926683
v -290.004333 -42.870323 -439.551086
vn 0.241842 -0.332786 0.911463
v -290.399902 -44.110092 -439.944794
vn 0.338646 -0.467084 0.816794
v -289.696350 -44.433266 -440.377563
vn 0.200604 -0.558462 0.804909
v -288.887512 -42.257881 -439.290039
vn 0.426672 -0.559999 0.710178
v -288.443756 -42.797787 -439.870270
vn -0.055901 -0.573377 0.817382
v -289.187622 -41.522430 -438.758728
vn 0.474002 -0.547877 0.689313
v -287.788757 -40.744793 -438.519867
vn 0.503408 -0.373332 0.779233
v -289.377319 -45.384991 -441.229492
vn 0.173262 -0.466217 0.867538
v -289.661438 -37.625721 -435.637848
vn -0.075037 -0.641774 0.763214
v -289.538544 -38.934669 -436.479675
vn 0.519300 -0.208384 0.828796
v -288.816345 -36.986065 -435.724884
vn 0.436136 -0.389903 0.811025
v -288.646301 -38.282501 -436.319183
vn 0.668411 -0.291130 0.684449
v -287.743134 -38.284412 -436.967010
vn 0.741402 -0.000726 0.671061
v -287.858307 -36.750790 -436.490601
vn -0.395318 -0.677498 0.620258
v -289.779480 -39.574184 -437.269440
vn 0.339016 -0.551740 0.762005
v -288.485199 -39.430813 -437.123566
vn 0.004809 -0.674791 0.737993
v -288.812073 -40.202759 -437.710571
vn 0.680496 -0.387556 0.621873
v -287.191254 -39.799892 -438.371887
vn 0.832569 -0.143498 0.535012
v -287.029022 -38.474564 -437.906219
vn 0.352505 -0.561084 0.748949
v -288.145660 -40.234661 -437.906281
vn 0.987809 0.152442 0.031548
v -286.087646 -36.620102 -445.199432
vn 0.980852 0.065970 0.183239
v -285.866089 -38.643623 -445.578003
vn 0.999665 0.022730 -0.012413
v -285.864838 -38.440151 -443.628540
vn 0.957319 0.100036 0.271170
v -285.864075 -39.680092 -445.530914
vn 0.720954 -0.439394 0.535872
v -287.056183 -40.765118 -439.215851
vn 0.546507 -0.027394 0.837006
v -289.282593 -46.105877 -441.502045
vn 0.747337 -0.355683 0.561227
v -287.714172 -44.736584 -442.409729
vn 0.863004 -0.313257 0.396352
v -287.152283 -44.232090 -442.942444
vn 0.711379 0.074661 0.698832
v -286.997620 -44.990387 -443.398926
vn 0.663159 -0.057927 0.746233
v -288.065826 -45.585075 -442.324005
vn 0.497332 0.316170 0.807897
v -288.020447 -46.200516 -442.262085
vn 0.909245 -0.362581 0.204473
v -286.535980 -42.493778 -442.202271
vn 0.863932 -0.041383 0.501905
v -286.871765 -44.284317 -443.548615
vn 0.497738 0.359561 0.789286
v -286.843719 -45.800148 -443.243164
vn 0.595039 -0.447478 0.667601
v -288.500488 -44.805508 -441.539368
vn 0.741460 -0.495134 0.452856
v -287.135345 -42.649124 -440.891541
vn 0.546794 -0.558593 0.623691
v -287.641083 -41.961723 -439.701538
vn -0.026544 0.312748 0.949465
v -283.619995 -39.767212 -446.987518
vn -0.017344 0.392691 0.919507
v -283.982178 -42.299992 -446.022003
vn -0.071081 0.356038 0.931764
v -283.313568 -40.803177 -446.583527
vn -0.044728 0.333856 0.941562
v -281.863831 -36.507305 -447.878448
vn -0.061231 0.371048 0.926593
v -280.629578 -37.417423 -447.447479
vn -0.149418 0.389849 0.908676
v -282.862213 -41.976814 -446.055725
vn 0.874962 0.098904 0.473982
v -287.084717 -36.370167 -437.697662
vn 0.941915 -0.000145 0.335850
v -286.225433 -38.017437 -439.486389
vn 0.872296 -0.226596 0.433306
v -286.552948 -39.102650 -438.963684
vn 0.006575 0.395733 0.918342
v -280.119812 -36.430561 -447.851196
vn 0.042149 0.453068 0.890479
v -278.456757 -35.959255 -448.117218
vn -0.051620 0.418783 0.906618
v -279.098663 -39.237427 -446.648376
vn -0.091826 0.460805 0.882738
v -277.488556 -40.307026 -445.943634
vn -0.045398 0.449717 0.892017
v -277.711151 -38.242393 -447.021606
vn 0.023905 0.483695 0.874910
v -276.758972 -37.299370 -447.514587
vn 0.065319 0.511307 0.856912
v -274.807037 -38.292416 -447.030640
vn -0.047038 0.474742 0.878867
v -276.326111 -40.966858 -445.487976
vn 0.029157 0.493291 0.869376
v -274.706696 -41.324390 -445.249817
vn -0.117505 0.446019 0.887276
v -278.820282 -41.182976 -445.644775
vn -0.104339 0.452016 0.885887
v -277.410980 -42.719788 -444.623627
vn -0.141374 0.389202 0.910239
v -277.748688 -43.656143 -444.244904
vn -0.058061 0.390722 0.918676
v -276.181610 -43.573738 -444.087341
vn -0.149133 0.371714 0.916290
v -278.330566 -45.053905 -443.782898
vn -0.074419 0.356291 0.931407
v -276.335327 -45.048267 -443.522400
vn 0.022969 0.458119 0.888594
v -274.781250 -42.964893 -444.337646
vn 0.075942 0.403084 0.912007
v -273.928162 -43.634781 -444.088501
vn 0.016596 0.360439 0.932635
v -274.706238 -44.787895 -443.570282
vn 0.095611 0.351674 0.931227
v -273.221466 -44.862629 -443.645294
vn 0.100804 0.494276 0.863441
v -273.018311 -40.967678 -445.594452
vn 0.127919 0.518265 0.845599
v -270.544373 -38.327606 -447.503784
vn 0.133508 0.540810 0.830482
v -269.802551 -37.341782 -448.256226
vn 0.153805 0.481765 0.862697
v -270.022400 -41.063400 -446.007202
vn 0.126691 0.452784 0.882574
v -272.310944 -42.518211 -444.849121
vn 0.167071 0.436560 0.884026
v -270.121063 -42.346455 -445.300201
vn 0.159333 0.393362 0.905472
v -271.538910 -43.831306 -444.352905
vn 0.170632 0.332753 0.927448
v -271.656158 -46.023300 -443.457550
vn 0.188597 0.357416 0.914705
v -269.764587 -44.994301 -444.233032
vn 0.037896 0.616150 0.786717
v -303.556580 -46.999714 -434.843658
vn -0.002109 0.695768 0.718264
v -302.661652 -49.134212 -433.157501
vn -0.007728 0.775348 0.631487
v -305.161591 -51.411137 -429.297119
vn -0.098675 0.856725 0.506247
v -302.138519 -50.280968 -431.590332
vn -0.074649 0.622167 0.779318
v -302.287018 -47.880600 -434.152405
vn -0.080938 0.566640 0.819981
v -302.444702 -46.964161 -434.875824
vn -0.150494 0.662496 0.733792
v -301.839325 -48.900234 -433.238678
vn -0.107655 0.622308 0.775335
v -300.237183 -47.311790 -434.240448
vn -0.154389 0.759971 0.631354
v -299.784882 -49.180237 -432.320312
vn -0.132814 0.707108 0.694520
v -299.697174 -48.427994 -433.121399
vn -0.103532 0.806638 0.581908
v -299.470764 -49.831539 -431.370605
vn -0.148415 0.762880 0.629276
v -301.854980 -49.584290 -432.559052
vn 0.040552 0.592028 0.804896
v -299.331512 -46.407696 -434.884247
vn 0.073172 0.703448 0.706970
v -298.892090 -47.862274 -433.635132
vn 0.192014 0.638603 0.745196
v -298.383240 -47.206535 -434.370056
vn 0.258942 0.685467 0.680502
v -297.446503 -47.726826 -434.152069
vn 0.266871 0.734368 0.624086
v -297.621826 -48.664772 -433.051208
vn 0.338495 0.688847 0.641023
v -296.782593 -48.592026 -433.538818
vn -0.129950 0.569894 0.811378
v -304.817780 -52.511341 -428.202209
vn -0.126107 0.473870 0.871518
v -304.120148 -53.527084 -427.485840
vn -0.044060 0.700532 0.712259
v -303.990540 -52.059505 -428.514740
vn -0.017042 0.620384 0.784113
v -302.942169 -52.638432 -427.941010
vn -0.035317 0.475161 0.879190
v -303.187378 -53.648685 -427.319031
vn 0.028843 0.734259 0.678256
v -301.660522 -51.921410 -428.705963
vn -0.071789 0.154202 0.985428
v -303.455444 -57.114433 -426.066589
vn 0.059667 0.426029 0.902740
v -302.274811 -54.716393 -426.787079
vn 0.184758 0.353566 0.916982
v -300.974030 -55.821251 -426.432190
vn 0.069634 0.233066 0.969965
v -301.924408 -56.249119 -426.161774
vn 0.100036 0.556532 0.824782
v -301.671295 -52.975555 -427.750305
vn 0.212296 0.448268 0.868324
v -300.459778 -54.068981 -427.384735
vn 0.221805 0.210287 0.952146
v -300.026794 -56.607880 -426.436096
vn -0.042565 0.814859 0.578095
v -299.471039 -50.332954 -430.631622
vn 0.008284 0.766684 0.641971
v -298.669830 -49.041325 -432.331055
vn 0.155480 0.733813 0.661321
v -298.277740 -50.353249 -430.735260
vn 0.052145 0.751215 0.657994
v -299.717346 -50.958473 -429.846619
vn 0.409185 0.701671 0.583289
v -296.430389 -50.440968 -431.553650
vn 0.413465 0.687687 0.596769
v -295.798370 -49.962769 -432.637604
vn 0.312526 0.701633 0.640343
v -297.223846 -50.585564 -430.881744
vn 0.229546 0.521906 0.821537
v -299.230133 -52.339039 -428.725830
vn 0.282939 0.559480 0.779055
v -297.588318 -52.137863 -429.372681
vn 0.286980 0.332370 0.898428
v -296.671417 -56.218842 -427.526123
vn 0.471749 0.658520 0.586349
v -295.238007 -51.694435 -431.012787
vn 0.369072 0.623158 0.689536
v -296.357239 -51.595779 -430.306213
vn 0.296135 0.450022 0.842487
v -297.590363 -54.026951 -428.313324
vn 0.370203 0.508789 0.777228
v -295.187439 -53.555843 -429.481995
vn 0.268405 0.152557 0.951149
v -305.119232 -65.623985 -429.858307
vn 0.057787 -0.453203 0.889532
v -303.849091 -61.598503 -426.771820
vn -0.020876 -0.160562 0.986805
v -304.596161 -59.482372 -426.048004
vn 0.009634 -0.030454 0.999490
v -302.883514 -58.373852 -426.010529
vn 0.101436 -0.170402 0.980140
v -301.319336 -59.250778 -426.168915
vn 0.050149 0.064666 0.996646
v -302.261902 -57.235302 -426.007416
vn 0.113423 -0.033811 0.992971
v -301.262268 -58.373249 -426.083771
vn 0.080095 -0.331967 0.939885
v -301.956970 -60.214336 -426.393494
vn 0.179653 0.081874 0.980317
v -300.062286 -57.493591 -426.302551
vn 0.192570 -0.026148 0.980935
v -299.341278 -58.556049 -426.420990
vn 0.248674 0.131865 0.959569
v -298.075500 -57.520206 -426.762604
vn 0.114996 -0.457571 0.881705
v -300.139069 -61.053787 -426.883698
vn 0.138687 -0.633892 0.760885
v -304.705872 -64.431976 -429.135071
vn 0.070501 -0.637990 0.766811
v -304.388428 -62.865063 -427.547180
vn 0.201736 -0.649406 0.733195
v -303.434601 -64.942345 -429.983032
vn 0.133774 -0.732065 0.667971
v -303.157410 -63.684555 -428.573181
vn 0.106567 -0.536981 0.836837
v -301.946045 -61.794399 -427.122772
vn 0.140784 -0.666682 0.731926
v -301.732269 -62.860455 -428.018524
vn 0.095170 -0.722689 0.684590
v -301.541321 -63.491531 -428.686981
vn 0.139125 -0.353979 0.924848
v -297.910797 -60.835678 -427.191650
vn 0.123233 -0.390741 0.912215
v -295.851196 -62.259987 -427.955048
vn -0.004503 -0.669838 0.742494
v -298.905731 -63.253780 -428.531921
vn -0.103055 -0.330757 0.938072
v -299.578796 -64.959930 -430.143311
vn 0.052544 0.780183 0.623341
v -297.722198 -66.377251 -429.458588
vn -0.072724 -0.671595 0.737340
v -299.354187 -64.350273 -429.662903
vn -0.053481 -0.628745 0.775770
v -298.048523 -63.400108 -428.582916
vn 0.045643 -0.514996 0.855977
v -298.710541 -62.298580 -427.840820
vn 0.044833 -0.512718 0.857386
v -296.643860 -62.963268 -428.218994
vn -0.034625 -0.422348 0.905772
v -297.261658 -65.017677 -429.903198
vn 0.010050 0.309280 0.950918
v -297.556854 -65.677605 -430.011963
vn -0.024006 -0.635314 0.771881
v -296.674683 -63.711674 -428.750763
vn 0.096631 -0.595898 0.797226
v -295.168121 -63.645020 -428.791321
vn 0.140311 0.671142 0.727930
v -296.488159 -66.434807 -429.614777
vn 0.112974 0.044847 0.992585
v -295.721741 -65.638962 -430.125549
vn 0.096549 -0.507608 0.856162
v -294.797546 -64.984306 -429.926788
vn 0.265369 0.763481 0.588792
v -294.887329 -66.993134 -429.345337
vn 0.231968 0.426058 0.874451
v -294.828003 -66.265556 -430.059082
vn 0.481396 0.595094 0.643523
v -295.862640 -46.902126 -435.843597
vn 0.398808 0.660647 0.636002
v -296.316467 -48.097656 -434.348999
vn 0.466755 0.651266 0.598324
v -295.318298 -47.772495 -435.366699
vn 0.520257 0.648488 0.555694
v -293.871246 -47.747154 -436.697815
vn 0.575629 0.537924 0.615864
v -292.740875 -46.953236 -438.697540
vn 0.481748 0.659881 0.576607
v -294.076385 -48.541935 -435.491302
vn 0.543178 0.483368 0.686522
v -291.505707 -46.893566 -439.839600
vn 0.486187 0.429856 0.760819
v -290.676086 -46.872482 -440.432220
vn 0.356151 0.663601 0.657868
v -289.490967 -47.486992 -440.640198
vn 0.427410 0.454971 0.781232
v -289.129974 -46.932713 -441.309143
vn 0.508264 0.649141 0.565936
v -292.132904 -47.520752 -438.686829
vn 0.477294 0.687885 0.546813
v -292.307678 -49.051189 -436.449036
vn 0.397963 0.729635 0.556110
v -290.056244 -48.729740 -438.711578
vn 0.429890 0.682299 0.591323
v -290.684967 -47.592705 -439.797638
vn 0.465374 0.654215 0.596179
v -295.050903 -49.672009 -433.572144
vn 0.468873 0.653874 0.593807
v -292.826477 -49.895737 -435.068756
vn 0.477951 0.587585 0.652922
v -293.858978 -53.308880 -430.467346
vn 0.391633 0.467660 0.792412
v -294.352905 -54.576958 -429.242981
vn 0.503650 0.535362 0.678029
v -292.798035 -54.418980 -430.291046
vn 0.240189 -0.210225 0.947689
v -293.740173 -65.638878 -430.458466
vn 0.373258 0.224764 0.900088
v -293.988953 -66.275558 -430.378754
vn 0.198247 -0.563940 0.801667
v -292.835541 -64.695007 -430.095581
vn 0.283627 -0.397757 0.872551
v -291.717285 -65.680038 -431.112152
vn 0.427964 0.571117 0.700480
v -292.933990 -66.944290 -430.500427
vn 0.424983 0.048666 0.903892
v -292.644196 -66.285950 -430.950012
vn 0.233159 -0.524374 0.818944
v -291.314819 -64.321327 -430.265320
vn 0.378996 -0.152573 0.912734
v -291.394684 -66.302322 -431.484711
vn 0.520947 0.400226 0.753945
v -291.988281 -67.027344 -431.096436
vn 0.520045 0.168728 0.837308
v -290.881775 -67.254387 -431.729828
vn 0.235350 -0.479098 0.845621
v -289.300934 -66.283821 -432.063080
vn 0.379381 -0.190981 0.905316
v -290.089447 -66.947983 -432.126953
vn 0.365242 -0.294778 0.883008
v -289.138428 -67.254387 -432.592590
vn 0.229416 -0.501277 0.834320
v -287.043365 -67.362457 -433.365845
vn 0.336407 0.349568 0.874433
v -295.432312 -56.236233 -427.980103
vn 0.405643 0.366065 0.837526
v -294.241882 -56.027943 -428.562897
vn 0.298830 0.181014 0.936981
v -296.033813 -57.990944 -427.262115
vn 0.243463 -0.013462 0.969817
v -296.405853 -59.146294 -427.078491
vn 0.192603 -0.195715 0.961561
v -296.369507 -60.096035 -427.200928
vn 0.338697 0.104017 0.935128
v -294.759308 -58.727383 -427.582153
vn 0.368711 0.230622 0.900481
v -294.697510 -57.546730 -427.833923
vn 0.414450 0.278324 0.866468
v -294.036499 -56.865337 -428.347107
vn 0.425083 0.170976 0.888860
v -293.797699 -58.678223 -428.004669
vn 0.190380 -0.272943 0.943004
v -295.279266 -61.213276 -427.657837
vn 0.278022 -0.310734 0.908927
v -293.896759 -61.595188 -428.133972
vn 0.200631 -0.465391 0.862067
v -294.226440 -63.171230 -428.667023
vn 0.469772 0.421325 0.775757
v -292.464050 -55.707661 -429.670013
vn 0.452848 0.301361 0.839113
v -291.959198 -57.032036 -429.370392
vn 0.436297 0.079025 0.896326
v -291.628632 -59.408081 -428.968445
vn 0.443527 0.211365 0.870981
v -291.439331 -58.264824 -429.264557
vn 0.345355 -0.077545 0.935263
v -293.875977 -60.262394 -427.821381
vn 0.375612 -0.234055 0.896735
v -292.246674 -61.862476 -428.857727
vn 0.488063 0.286521 0.824439
v -290.510773 -58.155235 -429.793182
vn 0.507086 0.373570 0.776730
v -291.093658 -56.658428 -430.043304
vn 0.544991 0.350625 0.761608
v -289.386383 -58.079994 -430.549042
vn 0.482695 0.182925 0.856472
v -289.587646 -59.310799 -429.985474
vn 0.538796 0.240612 0.807344
v -287.824036 -59.689342 -431.010529
vn 0.421582 -0.074176 0.903751
v -291.666595 -60.753799 -428.948303
vn 0.385419 -0.153390 0.909903
v -289.678040 -61.754509 -429.968445
vn 0.426149 -0.006046 0.904633
v -289.713501 -60.483875 -429.825165
vn 0.313892 -0.373772 0.872792
v -292.824646 -63.199638 -429.141022
vn 0.266097 -0.498122 0.825268
v -292.219055 -64.028511 -429.764618
vn 0.298260 -0.402486 0.865474
v -291.330780 -63.695641 -429.919373
vn 0.339613 -0.282235 0.897221
v -290.474487 -62.892574 -429.917358
vn 0.354537 -0.210287 0.911089
v -288.701111 -62.866180 -430.571716
vn 0.222295 -0.518627 0.825598
v -289.078339 -65.353737 -431.486603
vn 0.542967 0.369696 0.753997
v -286.563232 -58.933743 -432.272186
vn 0.484558 0.092244 0.869882
v -287.868835 -60.820427 -430.739685
vn 0.553995 0.297086 0.777708
v -287.171997 -59.511604 -431.540283
vn 0.481559 0.032454 0.875812
v -286.896423 -61.683891 -431.207611
vn 0.492552 0.396369 0.774780
v -285.110229 -57.670883 -433.914795
vn 0.528897 0.165698 0.832353
v -285.956238 -61.303017 -431.841125
vn 0.530006 0.302072 0.792368
v -285.209595 -60.115562 -432.717377
vn 0.340704 -0.272807 0.899721
v -286.910614 -64.027710 -431.556488
vn 0.406622 -0.098242 0.908299
v -287.888153 -61.936665 -430.733337
vn 0.289106 -0.374058 0.881192
v -289.022064 -64.105942 -430.799408
vn 0.195667 -0.538739 0.819436
v -287.548065 -66.175156 -432.452789
vn 0.494241 0.059481 0.867288
v -284.845917 -62.580070 -432.352417
vn 0.427053 -0.097911 0.898910
v -284.964905 -63.721664 -432.307312
vn 0.242703 -0.457764 0.855305
v -286.828522 -65.505539 -432.209839
vn 0.258985 -0.403037 0.877774
v -285.278137 -66.035294 -432.896362
vn 0.168615 -0.516406 0.839580
v -285.283386 -67.098419 -433.489868
vn 0.347555 -0.261761 0.900382
v -283.966248 -65.396072 -433.104645
vn 0.019764 -0.309129 0.950815
v -302.352875 -78.008659 -425.847595
vn 0.034704 0.374498 0.926578
v -303.240479 -82.459938 -425.981445
vn 0.052225 0.107476 0.992835
v -300.950684 -81.115288 -426.357758
vn 0.010538 0.260483 0.965421
v -304.565125 -82.086143 -426.055359
vn 0.058812 0.272161 0.960453
v -301.242157 -82.118362 -426.174133
vn -0.013965 -0.414422 0.909978
v -300.661682 -77.511131 -425.662994
vn 0.020522 -0.257889 0.965957
v -300.283630 -79.068222 -426.213135
vn 0.019407 -0.158661 0.987142
v -299.322479 -79.876312 -426.412323
vn 0.085631 0.178043 0.980290
v -299.182922 -81.834259 -426.382080
vn 0.039377 -0.031450 0.998729
v -299.127167 -80.548241 -426.473511
vn 0.027817 0.469461 0.882515
v -302.338165 -82.987900 -425.760864
vn 0.073908 0.456235 0.886785
v -300.684204 -83.084686 -425.822968
vn 0.587586 0.575883 0.568420
v -290.922638 -68.123528 -431.185822
vn 0.484741 -0.004655 0.874646
v -289.743622 -67.577911 -432.346710
vn 0.575034 0.305905 0.758787
v -289.767639 -68.136909 -432.233307
vn 0.551966 0.081422 0.829882
v -288.434479 -68.246246 -433.147339
vn 0.606476 0.501290 0.617167
v -289.234131 -68.866287 -432.241638
vn 0.402746 -0.282179 0.870730
v -287.449310 -68.009262 -433.577179
vn 0.665511 0.385453 0.639156
v -288.069733 -69.080833 -433.188141
vn 0.639075 0.156277 0.753100
v -287.574829 -69.121140 -433.676025
vn 0.502581 -0.124525 0.855515
v -286.731140 -69.260910 -434.310181
vn 0.215911 -0.444810 0.869210
v -285.986725 -68.571243 -434.385773
vn 0.681397 0.544736 0.488837
v -286.606537 -70.589935 -433.812714
vn 0.413212 -0.108641 0.904131
v -285.393646 -69.905243 -435.111053
vn 0.609506 0.300275 0.733715
v -286.337585 -70.170341 -434.507050
vn 0.026157 0.401502 0.915485
v -302.372833 -70.566444 -424.158356
vn 0.023992 0.284759 0.958299
v -302.029449 -71.426353 -423.839172
vn 0.102143 0.547331 0.830660
v -298.899353 -69.517235 -424.820831
vn 0.087625 0.354410 0.930975
v -298.768066 -71.110641 -424.023071
vn 0.052199 0.247338 0.967522
v -299.193756 -71.764519 -423.787811
vn 0.101751 0.454219 0.885061
v -298.795990 -70.283768 -424.402405
vn 0.135203 0.252107 0.958208
v -297.148895 -72.208138 -423.888550
vn -0.004348 -0.086542 0.996239
v -301.463409 -73.472672 -423.575226
vn -0.053115 -0.452928 0.889963
v -300.065247 -74.685295 -423.900757
vn 0.015154 0.133397 0.990947
v -300.987274 -72.501930 -423.601929
vn -0.057321 -0.525017 0.849159
v -300.181549 -76.356148 -424.982300
vn 0.042528 0.038665 0.998347
v -298.656006 -73.196739 -423.564331
vn -0.003418 -0.209392 0.977826
v -298.803802 -74.048355 -423.616425
vn 0.017724 -0.347140 0.937646
v -298.198883 -74.655426 -423.780212
vn -0.052552 -0.509147 0.859074
v -298.591766 -77.208481 -425.419128
vn -0.045654 -0.515974 0.855387
v -298.612671 -75.317490 -424.152466
vn 0.124920 0.102196 0.986890
v -297.495911 -73.189140 -423.667145
vn 0.093566 -0.113842 0.989083
v -297.541779 -74.048355 -423.680695
vn 0.234340 0.592983 0.770361
v -295.457947 -69.510971 -425.589417
vn 0.187820 0.502040 0.844203
v -296.479340 -70.235512 -424.849335
vn 0.190542 0.387063 0.902151
v -296.317230 -71.202042 -424.369507
vn 0.278807 0.485015 0.828871
v -294.655792 -70.481636 -425.187744
vn 0.279167 0.363358 0.888840
v -294.524261 -71.451180 -424.754120
vn 0.368650 0.560739 0.741397
v -293.533661 -70.098541 -425.920258
vn 0.505198 0.544218 0.669778
v -292.150543 -70.263474 -426.619843
vn 0.319264 0.220119 0.921747
v -294.152191 -72.244598 -424.583252
vn 0.432818 0.386189 0.814572
v -292.931091 -71.237869 -425.469025
vn 0.000746 -0.490319 0.871543
v -296.438965 -77.194885 -425.261353
vn 0.211105 0.221677 0.951995
v -296.157257 -72.367805 -424.023010
vn 0.205041 0.033066 0.978195
v -295.936676 -73.802299 -423.895416
vn 0.313293 0.032412 0.949103
v -294.008820 -73.815384 -424.386780
vn 0.180732 -0.217277 0.959232
v -295.574249 -74.786461 -424.050720
vn -0.024146 -0.529655 0.847869
v -297.169525 -76.116913 -424.592529
vn 0.064582 -0.457799 0.886707
v -296.323395 -75.504601 -424.243896
vn 0.221824 -0.358659 0.906729
v -294.818939 -75.435638 -424.446594
vn 0.467123 0.145929 0.872067
v -292.670135 -73.435387 -425.003204
vn 0.377105 -0.122845 0.917988
v -293.022400 -74.691551 -424.780182
vn 0.563033 0.183473 0.805811
v -290.723419 -73.594505 -426.187561
vn 0.137687 -0.428699 0.892894
v -294.174500 -76.985527 -425.344879
vn 0.300392 -0.354176 0.885620
v -292.455292 -76.961792 -425.799774
vn 0.960498 -0.166931 0.222663
v -240.377319 -82.815849 -479.364685
vn 0.957792 -0.199285 0.207171
v -240.495102 -84.401062 -480.177948
vn 0.963491 -0.178355 0.199685
v -239.742004 -82.459938 -481.910217
vn 0.337018 -0.298388 0.892963
v -292.919464 -75.535156 -425.037933
vn 0.969492 -0.173484 0.173175
v -239.342056 -81.940422 -483.508057
vn 0.967252 -0.204978 0.149692
v -239.501099 -83.754021 -484.647980
vn 0.975534 -0.171581 0.137453
v -238.748749 -81.092781 -486.241730
vn 0.956062 -0.234585 0.175827
v -240.581741 -86.037964 -481.504944
vn 0.961452 -0.205779 0.182387
v -240.124451 -84.401062 -481.973663
vn 0.953287 -0.266219 0.142725
v -240.470551 -86.989243 -483.832031
vn 0.958821 -0.242376 0.148039
v -239.749832 -84.793221 -484.568848
vn -0.029608 -0.384579 0.922617
v -299.197388 -78.258156 -425.972656
vn -0.021502 -0.271270 0.962263
v -298.089203 -79.224724 -426.257629
vn 0.968077 -0.143992 0.205168
v -239.417664 -80.919746 -482.242249
vn 0.961076 -0.142622 0.236626
v -240.330383 -81.577652 -478.733459
vn 0.090657 0.575120 0.813030
v -300.802795 -84.381943 -425.018005
vn 0.965705 -0.119499 0.230507
v -239.791214 -79.913338 -479.980042
vn 0.049253 0.578198 0.814409
v -301.984985 -86.173798 -423.555206
vn 0.121396 0.598184 0.792110
v -299.959045 -86.171776 -423.749786
vn 0.967264 -0.092724 0.236224
v -239.192200 -76.962448 -481.152710
vn 0.064874 0.515918 0.854178
v -300.808838 -87.467148 -422.784149
vn 0.128831 0.548301 0.826298
v -299.849640 -86.639160 -423.423370
vn 0.168806 0.586896 0.791870
v -299.134308 -85.201958 -424.661072
vn 0.977296 -0.132259 0.165531
v -238.479660 -78.621658 -485.483917
vn 0.121000 0.359807 0.925147
v -298.536041 -82.770432 -426.203339
vn 0.149371 0.498436 0.853961
v -298.376617 -84.086273 -425.568268
vn 0.211970 0.513626 0.831419
v -297.310852 -84.779266 -425.395630
vn 0.185521 0.583398 0.790714
v -298.404327 -86.366386 -423.916199
vn 0.966536 -0.070015 0.246792
v -239.142212 -75.342445 -480.790100
vn 0.962555 -0.077708 0.259711
v -239.785507 -76.636528 -478.704895
vn 0.961476 -0.058682 0.268552
v -239.555923 -74.695412 -478.995453
vn 0.215335 0.518942 0.827243
v -297.719208 -87.450836 -423.342987
vn 0.242784 0.563503 0.789633
v -296.880524 -86.268402 -424.414154
vn 0.959209 -0.045576 0.279001
v -239.458221 -72.430748 -478.968018
vn 0.964513 -0.062697 0.256485
v -238.978134 -72.754272 -480.739807
[truncated: 902,277 more chars]
